# Supplementary material for: Single-molecule digital sizing of proteins in solution
Source: Nat Commun. 2024 Sep 4;15:7740. doi: 10.1038/s41467-024-50825-9 (PMC11375031; doi:10.1038/s41467-024-50825-9)
Supplement: Supplementary file 5 — Supplementary Software [file 41467_2024_50825_MOESM5_ESM.zip]

Archive with 492 entries (476 files):
- smMDS/smMDS/
- smMDS/smMDS/DiffusionProfileAnalysis/
- smMDS/smMDS/DiffusionProfileAnalysis/diffusion_device/
- smMDS/smMDS/DiffusionProfileAnalysis/diffusion_device/__init__.py
- smMDS/smMDS/DiffusionProfileAnalysis/diffusion_device/basis_generate.py
- smMDS/smMDS/DiffusionProfileAnalysis/diffusion_device/compute_profiles_c.py
- smMDS/smMDS/DiffusionProfileAnalysis/diffusion_device/compute_profiles_py.py
- smMDS/smMDS/DiffusionProfileAnalysis/diffusion_device/data_type/
- smMDS/smMDS/DiffusionProfileAnalysis/diffusion_device/data_type/__init__.py
- smMDS/smMDS/DiffusionProfileAnalysis/diffusion_device/data_type/images_files.py
- smMDS/smMDS/DiffusionProfileAnalysis/diffusion_device/data_type/multi_pos_image.py
- smMDS/smMDS/DiffusionProfileAnalysis/diffusion_device/data_type/multi_pos_scan.py
- smMDS/smMDS/DiffusionProfileAnalysis/diffusion_device/data_type/scans_files.py
- smMDS/smMDS/DiffusionProfileAnalysis/diffusion_device/data_type/single_pos_image.py
- smMDS/smMDS/DiffusionProfileAnalysis/diffusion_device/data_type/single_pos_scan.py
- smMDS/smMDS/DiffusionProfileAnalysis/diffusion_device/data_type/stack_multi_pos_image.py
- smMDS/smMDS/DiffusionProfileAnalysis/diffusion_device/display_data.py
- smMDS/smMDS/DiffusionProfileAnalysis/diffusion_device/json_info_list.py
- smMDS/smMDS/DiffusionProfileAnalysis/diffusion_device/keys.py
- smMDS/smMDS/DiffusionProfileAnalysis/diffusion_device/myJSONEncoder.py
- smMDS/smMDS/DiffusionProfileAnalysis/diffusion_device/origin_solver.py
- smMDS/smMDS/DiffusionProfileAnalysis/diffusion_device/process_data.py
- smMDS/smMDS/DiffusionProfileAnalysis/diffusion_device/profile.py
- smMDS/smMDS/DiffusionProfileAnalysis/diffusion_device/profiles_fitting.py
- smMDS/smMDS/DiffusionProfileAnalysis/generate_generators.py
- smMDS/smMDS/DiffusionProfileAnalysis/install.txt
- smMDS/smMDS/DiffusionProfileAnalysis/Instructions.txt
- smMDS/smMDS/DiffusionProfileAnalysis/license.txt
- smMDS/smMDS/DiffusionProfileAnalysis/MANIFEST.in
- smMDS/smMDS/DiffusionProfileAnalysis/old_fit.py
- smMDS/smMDS/DiffusionProfileAnalysis/README.md
- smMDS/smMDS/DiffusionProfileAnalysis/Samples/
- smMDS/smMDS/DiffusionProfileAnalysis/Samples/generate_metadata.py
- smMDS/smMDS/DiffusionProfileAnalysis/Samples/generate_settings.py
- smMDS/smMDS/DiffusionProfileAnalysis/Samples/SampleData/
- smMDS/smMDS/DiffusionProfileAnalysis/Samples/SampleData/UVbg.tif
- smMDS/smMDS/DiffusionProfileAnalysis/Samples/SampleData/UVim300ulph.tif
- smMDS/smMDS/DiffusionProfileAnalysis/Samples/sizescript.py
- smMDS/smMDS/DiffusionProfileAnalysis/setup.cfg
- smMDS/smMDS/DiffusionProfileAnalysis/setup.py
- smMDS/smMDS/DiffusionProfileAnalysis/test_Samples.py
- smMDS/smMDS/Example/
- smMDS/smMDS/Example/ExpectedResults/
- smMDS/smMDS/Example/ExpectedResults/DiffusionProfileAnalysis/
- smMDS/smMDS/Example/ExpectedResults/DiffusionProfileAnalysis/Alldata_fig.pdf
- smMDS/smMDS/Example/ExpectedResults/DiffusionProfileAnalysis/Alldata_metadata.json
- smMDS/smMDS/Example/ExpectedResults/DiffusionProfileAnalysis/Alldata_result.txt
- smMDS/smMDS/Example/ExpectedResults/DiffusionProfileAnalysis/Alldata_scan.csv
- smMDS/smMDS/Example/ExpectedResults/DiffusionProfileAnalysis/Alldata_walls.pdf
- smMDS/smMDS/Example/ExpectedResults/results.txt
- smMDS/smMDS/Example/ExpectedResults/SingleMoleculeAnalysis/
- smMDS/smMDS/Example/ExpectedResults/SingleMoleculeAnalysis/Alldata.txt
- smMDS/smMDS/Example/ExpectedResults/SingleMoleculeAnalysis/Analysed_data_inputparameter.txt
- smMDS/smMDS/Example/ExpectedResults/SingleMoleculeAnalysis/Analysed_data_numb_molecules.txt
- smMDS/smMDS/Example/ExpectedResults/SingleMoleculeAnalysis/Analysed_data_positions.txt
- smMDS/smMDS/Example/ExpectedResults/SingleMoleculeAnalysis/Analysed_data_SumPhoton.txt
- smMDS/smMDS/Example/generate_metadata.py
- smMDS/smMDS/Example/generate_settings.py
- smMDS/smMDS/Example/HSA_20pM_PBS_0p01tween_100ulph_400steps_2sec_27/
- smMDS/smMDS/Example/HSA_20pM_PBS_0p01tween_100ulph_400steps_2sec_27/HSA_20pM_PBS_0p01tween_100ulph_400steps_2sec_27_0.00um_steps.ptu
- smMDS/smMDS/Example/HSA_20pM_PBS_0p01tween_100ulph_400steps_2sec_27/HSA_20pM_PBS_0p01tween_100ulph_400steps_2sec_27_1000.17um_steps.ptu
- smMDS/smMDS/Example/HSA_20pM_PBS_0p01tween_100ulph_400steps_2sec_27/HSA_20pM_PBS_0p01tween_100ulph_400steps_2sec_27_1003.08um_steps.ptu
- smMDS/smMDS/Example/HSA_20pM_PBS_0p01tween_100ulph_400steps_2sec_27/HSA_20pM_PBS_0p01tween_100ulph_400steps_2sec_27_1006.00um_steps.ptu
- smMDS/smMDS/Example/HSA_20pM_PBS_0p01tween_100ulph_400steps_2sec_27/HSA_20pM_PBS_0p01tween_100ulph_400steps_2sec_27_1008.92um_steps.ptu
- smMDS/smMDS/Example/HSA_20pM_PBS_0p01tween_100ulph_400steps_2sec_27/HSA_20pM_PBS_0p01tween_100ulph_400steps_2sec_27_1011.83um_steps.ptu
- smMDS/smMDS/Example/HSA_20pM_PBS_0p01tween_100ulph_400steps_2sec_27/HSA_20pM_PBS_0p01tween_100ulph_400steps_2sec_27_1014.75um_steps.ptu
- smMDS/smMDS/Example/HSA_20pM_PBS_0p01tween_100ulph_400steps_2sec_27/HSA_20pM_PBS_0p01tween_100ulph_400steps_2sec_27_1017.66um_steps.ptu
- smMDS/smMDS/Example/HSA_20pM_PBS_0p01tween_100ulph_400steps_2sec_27/HSA_20pM_PBS_0p01tween_100ulph_400steps_2sec_27_102.06um_steps.ptu
- smMDS/smMDS/Example/HSA_20pM_PBS_0p01tween_100ulph_400steps_2sec_27/HSA_20pM_PBS_0p01tween_100ulph_400steps_2sec_27_1020.58um_steps.ptu
- smMDS/smMDS/Example/HSA_20pM_PBS_0p01tween_100ulph_400steps_2sec_27/HSA_20pM_PBS_0p01tween_100ulph_400steps_2sec_27_1023.50um_steps.ptu
- smMDS/smMDS/Example/HSA_20pM_PBS_0p01tween_100ulph_400steps_2sec_27/HSA_20pM_PBS_0p01tween_100ulph_400steps_2sec_27_1026.41um_steps.ptu
- smMDS/smMDS/Example/HSA_20pM_PBS_0p01tween_100ulph_400steps_2sec_27/HSA_20pM_PBS_0p01tween_100ulph_400steps_2sec_27_1029.33um_steps.ptu
- smMDS/smMDS/Example/HSA_20pM_PBS_0p01tween_100ulph_400steps_2sec_27/HSA_20pM_PBS_0p01tween_100ulph_400steps_2sec_27_1032.24um_steps.ptu
- smMDS/smMDS/Example/HSA_20pM_PBS_0p01tween_100ulph_400steps_2sec_27/HSA_20pM_PBS_0p01tween_100ulph_400steps_2sec_27_1035.16um_steps.ptu
- smMDS/smMDS/Example/HSA_20pM_PBS_0p01tween_100ulph_400steps_2sec_27/HSA_20pM_PBS_0p01tween_100ulph_400steps_2sec_27_1038.08um_steps.ptu
- smMDS/smMDS/Example/HSA_20pM_PBS_0p01tween_100ulph_400steps_2sec_27/HSA_20pM_PBS_0p01tween_100ulph_400steps_2sec_27_104.97um_steps.ptu
- smMDS/smMDS/Example/HSA_20pM_PBS_0p01tween_100ulph_400steps_2sec_27/HSA_20pM_PBS_0p01tween_100ulph_400steps_2sec_27_1040.99um_steps.ptu
- smMDS/smMDS/Example/HSA_20pM_PBS_0p01tween_100ulph_400steps_2sec_27/HSA_20pM_PBS_0p01tween_100ulph_400steps_2sec_27_1043.91um_steps.ptu
- smMDS/smMDS/Example/HSA_20pM_PBS_0p01tween_100ulph_400steps_2sec_27/HSA_20pM_PBS_0p01tween_100ulph_400steps_2sec_27_1046.82um_steps.ptu
- smMDS/smMDS/Example/HSA_20pM_PBS_0p01tween_100ulph_400steps_2sec_27/HSA_20pM_PBS_0p01tween_100ulph_400steps_2sec_27_1049.74um_steps.ptu
- smMDS/smMDS/Example/HSA_20pM_PBS_0p01tween_100ulph_400steps_2sec_27/HSA_20pM_PBS_0p01tween_100ulph_400steps_2sec_27_1052.66um_steps.ptu
- smMDS/smMDS/Example/HSA_20pM_PBS_0p01tween_100ulph_400steps_2sec_27/HSA_20pM_PBS_0p01tween_100ulph_400steps_2sec_27_1055.57um_steps.ptu
- smMDS/smMDS/Example/HSA_20pM_PBS_0p01tween_100ulph_400steps_2sec_27/HSA_20pM_PBS_0p01tween_100ulph_400steps_2sec_27_1058.49um_steps.ptu
- smMDS/smMDS/Example/HSA_20pM_PBS_0p01tween_100ulph_400steps_2sec_27/HSA_20pM_PBS_0p01tween_100ulph_400steps_2sec_27_1061.40um_steps.ptu
- smMDS/smMDS/Example/HSA_20pM_PBS_0p01tween_100ulph_400steps_2sec_27/HSA_20pM_PBS_0p01tween_100ulph_400steps_2sec_27_1064.32um_steps.ptu
- smMDS/smMDS/Example/HSA_20pM_PBS_0p01tween_100ulph_400steps_2sec_27/HSA_20pM_PBS_0p01tween_100ulph_400steps_2sec_27_1067.24um_steps.ptu
- smMDS/smMDS/Example/HSA_20pM_PBS_0p01tween_100ulph_400steps_2sec_27/HSA_20pM_PBS_0p01tween_100ulph_400steps_2sec_27_107.89um_steps.ptu
- smMDS/smMDS/Example/HSA_20pM_PBS_0p01tween_100ulph_400steps_2sec_27/HSA_20pM_PBS_0p01tween_100ulph_400steps_2sec_27_1070.15um_steps.ptu
- smMDS/smMDS/Example/HSA_20pM_PBS_0p01tween_100ulph_400steps_2sec_27/HSA_20pM_PBS_0p01tween_100ulph_400steps_2sec_27_1073.07um_steps.ptu
- smMDS/smMDS/Example/HSA_20pM_PBS_0p01tween_100ulph_400steps_2sec_27/HSA_20pM_PBS_0p01tween_100ulph_400steps_2sec_27_1075.98um_steps.ptu
- smMDS/smMDS/Example/HSA_20pM_PBS_0p01tween_100ulph_400steps_2sec_27/HSA_20pM_PBS_0p01tween_100ulph_400steps_2sec_27_1078.90um_steps.ptu
- smMDS/smMDS/Example/HSA_20pM_PBS_0p01tween_100ulph_400steps_2sec_27/HSA_20pM_PBS_0p01tween_100ulph_400steps_2sec_27_1081.82um_steps.ptu
- smMDS/smMDS/Example/HSA_20pM_PBS_0p01tween_100ulph_400steps_2sec_27/HSA_20pM_PBS_0p01tween_100ulph_400steps_2sec_27_1084.73um_steps.ptu
- smMDS/smMDS/Example/HSA_20pM_PBS_0p01tween_100ulph_400steps_2sec_27/HSA_20pM_PBS_0p01tween_100ulph_400steps_2sec_27_1087.65um_steps.ptu
- smMDS/smMDS/Example/HSA_20pM_PBS_0p01tween_100ulph_400steps_2sec_27/HSA_20pM_PBS_0p01tween_100ulph_400steps_2sec_27_1090.56um_steps.ptu
- smMDS/smMDS/Example/HSA_20pM_PBS_0p01tween_100ulph_400steps_2sec_27/HSA_20pM_PBS_0p01tween_100ulph_400steps_2sec_27_1093.48um_steps.ptu
- smMDS/smMDS/Example/HSA_20pM_PBS_0p01tween_100ulph_400steps_2sec_27/HSA_20pM_PBS_0p01tween_100ulph_400steps_2sec_27_1096.40um_steps.ptu
- smMDS/smMDS/Example/HSA_20pM_PBS_0p01tween_100ulph_400steps_2sec_27/HSA_20pM_PBS_0p01tween_100ulph_400steps_2sec_27_1099.31um_steps.ptu
- smMDS/smMDS/Example/HSA_20pM_PBS_0p01tween_100ulph_400steps_2sec_27/HSA_20pM_PBS_0p01tween_100ulph_400steps_2sec_27_11.66um_steps.ptu
- smMDS/smMDS/Example/HSA_20pM_PBS_0p01tween_100ulph_400steps_2sec_27/HSA_20pM_PBS_0p01tween_100ulph_400steps_2sec_27_110.81um_steps.ptu
- smMDS/smMDS/Example/HSA_20pM_PBS_0p01tween_100ulph_400steps_2sec_27/HSA_20pM_PBS_0p01tween_100ulph_400steps_2sec_27_1102.23um_steps.ptu
- smMDS/smMDS/Example/HSA_20pM_PBS_0p01tween_100ulph_400steps_2sec_27/HSA_20pM_PBS_0p01tween_100ulph_400steps_2sec_27_1105.14um_steps.ptu
- smMDS/smMDS/Example/HSA_20pM_PBS_0p01tween_100ulph_400steps_2sec_27/HSA_20pM_PBS_0p01tween_100ulph_400steps_2sec_27_1108.06um_steps.ptu
- smMDS/smMDS/Example/HSA_20pM_PBS_0p01tween_100ulph_400steps_2sec_27/HSA_20pM_PBS_0p01tween_100ulph_400steps_2sec_27_1110.97um_steps.ptu
- smMDS/smMDS/Example/HSA_20pM_PBS_0p01tween_100ulph_400steps_2sec_27/HSA_20pM_PBS_0p01tween_100ulph_400steps_2sec_27_1113.89um_steps.ptu
- smMDS/smMDS/Example/HSA_20pM_PBS_0p01tween_100ulph_400steps_2sec_27/HSA_20pM_PBS_0p01tween_100ulph_400steps_2sec_27_1116.81um_steps.ptu
- smMDS/smMDS/Example/HSA_20pM_PBS_0p01tween_100ulph_400steps_2sec_27/HSA_20pM_PBS_0p01tween_100ulph_400steps_2sec_27_1119.72um_steps.ptu
- smMDS/smMDS/Example/HSA_20pM_PBS_0p01tween_100ulph_400steps_2sec_27/HSA_20pM_PBS_0p01tween_100ulph_400steps_2sec_27_1122.64um_steps.ptu
- smMDS/smMDS/Example/HSA_20pM_PBS_0p01tween_100ulph_400steps_2sec_27/HSA_20pM_PBS_0p01tween_100ulph_400steps_2sec_27_1125.55um_steps.ptu
- smMDS/smMDS/Example/HSA_20pM_PBS_0p01tween_100ulph_400steps_2sec_27/HSA_20pM_PBS_0p01tween_100ulph_400steps_2sec_27_1128.47um_steps.ptu
- smMDS/smMDS/Example/HSA_20pM_PBS_0p01tween_100ulph_400steps_2sec_27/HSA_20pM_PBS_0p01tween_100ulph_400steps_2sec_27_113.72um_steps.ptu
- smMDS/smMDS/Example/HSA_20pM_PBS_0p01tween_100ulph_400steps_2sec_27/HSA_20pM_PBS_0p01tween_100ulph_400steps_2sec_27_1131.39um_steps.ptu
- smMDS/smMDS/Example/HSA_20pM_PBS_0p01tween_100ulph_400steps_2sec_27/HSA_20pM_PBS_0p01tween_100ulph_400steps_2sec_27_1134.30um_steps.ptu
- smMDS/smMDS/Example/HSA_20pM_PBS_0p01tween_100ulph_400steps_2sec_27/HSA_20pM_PBS_0p01tween_100ulph_400steps_2sec_27_1137.22um_steps.ptu
- smMDS/smMDS/Example/HSA_20pM_PBS_0p01tween_100ulph_400steps_2sec_27/HSA_20pM_PBS_0p01tween_100ulph_400steps_2sec_27_1140.13um_steps.ptu
- smMDS/smMDS/Example/HSA_20pM_PBS_0p01tween_100ulph_400steps_2sec_27/HSA_20pM_PBS_0p01tween_100ulph_400steps_2sec_27_1143.05um_steps.ptu
- smMDS/smMDS/Example/HSA_20pM_PBS_0p01tween_100ulph_400steps_2sec_27/HSA_20pM_PBS_0p01tween_100ulph_400steps_2sec_27_1145.97um_steps.ptu
- smMDS/smMDS/Example/HSA_20pM_PBS_0p01tween_100ulph_400steps_2sec_27/HSA_20pM_PBS_0p01tween_100ulph_400steps_2sec_27_1148.88um_steps.ptu
- smMDS/smMDS/Example/HSA_20pM_PBS_0p01tween_100ulph_400steps_2sec_27/HSA_20pM_PBS_0p01tween_100ulph_400steps_2sec_27_1151.80um_steps.ptu
- smMDS/smMDS/Example/HSA_20pM_PBS_0p01tween_100ulph_400steps_2sec_27/HSA_20pM_PBS_0p01tween_100ulph_400steps_2sec_27_1154.71um_steps.ptu
- smMDS/smMDS/Example/HSA_20pM_PBS_0p01tween_100ulph_400steps_2sec_27/HSA_20pM_PBS_0p01tween_100ulph_400steps_2sec_27_1157.63um_steps.ptu
- smMDS/smMDS/Example/HSA_20pM_PBS_0p01tween_100ulph_400steps_2sec_27/HSA_20pM_PBS_0p01tween_100ulph_400steps_2sec_27_116.64um_steps.ptu
- smMDS/smMDS/Example/HSA_20pM_PBS_0p01tween_100ulph_400steps_2sec_27/HSA_20pM_PBS_0p01tween_100ulph_400steps_2sec_27_1160.55um_steps.ptu
- smMDS/smMDS/Example/HSA_20pM_PBS_0p01tween_100ulph_400steps_2sec_27/HSA_20pM_PBS_0p01tween_100ulph_400steps_2sec_27_1163.46um_steps.ptu
- smMDS/smMDS/Example/HSA_20pM_PBS_0p01tween_100ulph_400steps_2sec_27/HSA_20pM_PBS_0p01tween_100ulph_400steps_2sec_27_119.55um_steps.ptu
- smMDS/smMDS/Example/HSA_20pM_PBS_0p01tween_100ulph_400steps_2sec_27/HSA_20pM_PBS_0p01tween_100ulph_400steps_2sec_27_122.47um_steps.ptu
- smMDS/smMDS/Example/HSA_20pM_PBS_0p01tween_100ulph_400steps_2sec_27/HSA_20pM_PBS_0p01tween_100ulph_400steps_2sec_27_125.39um_steps.ptu
- smMDS/smMDS/Example/HSA_20pM_PBS_0p01tween_100ulph_400steps_2sec_27/HSA_20pM_PBS_0p01tween_100ulph_400steps_2sec_27_128.30um_steps.ptu
- smMDS/smMDS/Example/HSA_20pM_PBS_0p01tween_100ulph_400steps_2sec_27/HSA_20pM_PBS_0p01tween_100ulph_400steps_2sec_27_131.22um_steps.ptu
- smMDS/smMDS/Example/HSA_20pM_PBS_0p01tween_100ulph_400steps_2sec_27/HSA_20pM_PBS_0p01tween_100ulph_400steps_2sec_27_134.13um_steps.ptu
- smMDS/smMDS/Example/HSA_20pM_PBS_0p01tween_100ulph_400steps_2sec_27/HSA_20pM_PBS_0p01tween_100ulph_400steps_2sec_27_137.05um_steps.ptu
- smMDS/smMDS/Example/HSA_20pM_PBS_0p01tween_100ulph_400steps_2sec_27/HSA_20pM_PBS_0p01tween_100ulph_400steps_2sec_27_139.97um_steps.ptu
- smMDS/smMDS/Example/HSA_20pM_PBS_0p01tween_100ulph_400steps_2sec_27/HSA_20pM_PBS_0p01tween_100ulph_400steps_2sec_27_14.58um_steps.ptu
- smMDS/smMDS/Example/HSA_20pM_PBS_0p01tween_100ulph_400steps_2sec_27/HSA_20pM_PBS_0p01tween_100ulph_400steps_2sec_27_142.88um_steps.ptu
- smMDS/smMDS/Example/HSA_20pM_PBS_0p01tween_100ulph_400steps_2sec_27/HSA_20pM_PBS_0p01tween_100ulph_400steps_2sec_27_145.80um_steps.ptu
- smMDS/smMDS/Example/HSA_20pM_PBS_0p01tween_100ulph_400steps_2sec_27/HSA_20pM_PBS_0p01tween_100ulph_400steps_2sec_27_148.71um_steps.ptu
- smMDS/smMDS/Example/HSA_20pM_PBS_0p01tween_100ulph_400steps_2sec_27/HSA_20pM_PBS_0p01tween_100ulph_400steps_2sec_27_151.63um_steps.ptu
- smMDS/smMDS/Example/HSA_20pM_PBS_0p01tween_100ulph_400steps_2sec_27/HSA_20pM_PBS_0p01tween_100ulph_400steps_2sec_27_154.55um_steps.ptu
- smMDS/smMDS/Example/HSA_20pM_PBS_0p01tween_100ulph_400steps_2sec_27/HSA_20pM_PBS_0p01tween_100ulph_400steps_2sec_27_157.46um_steps.ptu
- smMDS/smMDS/Example/HSA_20pM_PBS_0p01tween_100ulph_400steps_2sec_27/HSA_20pM_PBS_0p01tween_100ulph_400steps_2sec_27_160.38um_steps.ptu
- smMDS/smMDS/Example/HSA_20pM_PBS_0p01tween_100ulph_400steps_2sec_27/HSA_20pM_PBS_0p01tween_100ulph_400steps_2sec_27_163.29um_steps.ptu
- smMDS/smMDS/Example/HSA_20pM_PBS_0p01tween_100ulph_400steps_2sec_27/HSA_20pM_PBS_0p01tween_100ulph_400steps_2sec_27_166.21um_steps.ptu
- smMDS/smMDS/Example/HSA_20pM_PBS_0p01tween_100ulph_400steps_2sec_27/HSA_20pM_PBS_0p01tween_100ulph_400steps_2sec_27_169.12um_steps.ptu
- smMDS/smMDS/Example/HSA_20pM_PBS_0p01tween_100ulph_400steps_2sec_27/HSA_20pM_PBS_0p01tween_100ulph_400steps_2sec_27_17.50um_steps.ptu
- smMDS/smMDS/Example/HSA_20pM_PBS_0p01tween_100ulph_400steps_2sec_27/HSA_20pM_PBS_0p01tween_100ulph_400steps_2sec_27_172.04um_steps.ptu
- smMDS/smMDS/Example/HSA_20pM_PBS_0p01tween_100ulph_400steps_2sec_27/HSA_20pM_PBS_0p01tween_100ulph_400steps_2sec_27_174.96um_steps.ptu
- smMDS/smMDS/Example/HSA_20pM_PBS_0p01tween_100ulph_400steps_2sec_27/HSA_20pM_PBS_0p01tween_100ulph_400steps_2sec_27_177.87um_steps.ptu
- smMDS/smMDS/Example/HSA_20pM_PBS_0p01tween_100ulph_400steps_2sec_27/HSA_20pM_PBS_0p01tween_100ulph_400steps_2sec_27_180.79um_steps.ptu
- smMDS/smMDS/Example/HSA_20pM_PBS_0p01tween_100ulph_400steps_2sec_27/HSA_20pM_PBS_0p01tween_100ulph_400steps_2sec_27_183.70um_steps.ptu
- smMDS/smMDS/Example/HSA_20pM_PBS_0p01tween_100ulph_400steps_2sec_27/HSA_20pM_PBS_0p01tween_100ulph_400steps_2sec_27_186.62um_steps.ptu
- smMDS/smMDS/Example/HSA_20pM_PBS_0p01tween_100ulph_400steps_2sec_27/HSA_20pM_PBS_0p01tween_100ulph_400steps_2sec_27_189.54um_steps.ptu
- smMDS/smMDS/Example/HSA_20pM_PBS_0p01tween_100ulph_400steps_2sec_27/HSA_20pM_PBS_0p01tween_100ulph_400steps_2sec_27_192.45um_steps.ptu
- smMDS/smMDS/Example/HSA_20pM_PBS_0p01tween_100ulph_400steps_2sec_27/HSA_20pM_PBS_0p01tween_100ulph_400steps_2sec_27_195.37um_steps.ptu
- smMDS/smMDS/Example/HSA_20pM_PBS_0p01tween_100ulph_400steps_2sec_27/HSA_20pM_PBS_0p01tween_100ulph_400steps_2sec_27_198.28um_steps.ptu
- smMDS/smMDS/Example/HSA_20pM_PBS_0p01tween_100ulph_400steps_2sec_27/HSA_20pM_PBS_0p01tween_100ulph_400steps_2sec_27_2.92um_steps.ptu
- smMDS/smMDS/Example/HSA_20pM_PBS_0p01tween_100ulph_400steps_2sec_27/HSA_20pM_PBS_0p01tween_100ulph_400steps_2sec_27_20.41um_steps.ptu
- smMDS/smMDS/Example/HSA_20pM_PBS_0p01tween_100ulph_400steps_2sec_27/HSA_20pM_PBS_0p01tween_100ulph_400steps_2sec_27_201.20um_steps.ptu
- smMDS/smMDS/Example/HSA_20pM_PBS_0p01tween_100ulph_400steps_2sec_27/HSA_20pM_PBS_0p01tween_100ulph_400steps_2sec_27_204.12um_steps.ptu
- smMDS/smMDS/Example/HSA_20pM_PBS_0p01tween_100ulph_400steps_2sec_27/HSA_20pM_PBS_0p01tween_100ulph_400steps_2sec_27_207.03um_steps.ptu
- smMDS/smMDS/Example/HSA_20pM_PBS_0p01tween_100ulph_400steps_2sec_27/HSA_20pM_PBS_0p01tween_100ulph_400steps_2sec_27_209.95um_steps.ptu
- smMDS/smMDS/Example/HSA_20pM_PBS_0p01tween_100ulph_400steps_2sec_27/HSA_20pM_PBS_0p01tween_100ulph_400steps_2sec_27_212.86um_steps.ptu
- smMDS/smMDS/Example/HSA_20pM_PBS_0p01tween_100ulph_400steps_2sec_27/HSA_20pM_PBS_0p01tween_100ulph_400steps_2sec_27_215.78um_steps.ptu
- smMDS/smMDS/Example/HSA_20pM_PBS_0p01tween_100ulph_400steps_2sec_27/HSA_20pM_PBS_0p01tween_100ulph_400steps_2sec_27_218.70um_steps.ptu
- smMDS/smMDS/Example/HSA_20pM_PBS_0p01tween_100ulph_400steps_2sec_27/HSA_20pM_PBS_0p01tween_100ulph_400steps_2sec_27_221.61um_steps.ptu
- smMDS/smMDS/Example/HSA_20pM_PBS_0p01tween_100ulph_400steps_2sec_27/HSA_20pM_PBS_0p01tween_100ulph_400steps_2sec_27_224.53um_steps.ptu
- smMDS/smMDS/Example/HSA_20pM_PBS_0p01tween_100ulph_400steps_2sec_27/HSA_20pM_PBS_0p01tween_100ulph_400steps_2sec_27_227.44um_steps.ptu
- smMDS/smMDS/Example/HSA_20pM_PBS_0p01tween_100ulph_400steps_2sec_27/HSA_20pM_PBS_0p01tween_100ulph_400steps_2sec_27_23.33um_steps.ptu
- smMDS/smMDS/Example/HSA_20pM_PBS_0p01tween_100ulph_400steps_2sec_27/HSA_20pM_PBS_0p01tween_100ulph_400steps_2sec_27_230.36um_steps.ptu
- smMDS/smMDS/Example/HSA_20pM_PBS_0p01tween_100ulph_400steps_2sec_27/HSA_20pM_PBS_0p01tween_100ulph_400steps_2sec_27_233.28um_steps.ptu
- smMDS/smMDS/Example/HSA_20pM_PBS_0p01tween_100ulph_400steps_2sec_27/HSA_20pM_PBS_0p01tween_100ulph_400steps_2sec_27_236.19um_steps.ptu
- smMDS/smMDS/Example/HSA_20pM_PBS_0p01tween_100ulph_400steps_2sec_27/HSA_20pM_PBS_0p01tween_100ulph_400steps_2sec_27_239.11um_steps.ptu
- smMDS/smMDS/Example/HSA_20pM_PBS_0p01tween_100ulph_400steps_2sec_27/HSA_20pM_PBS_0p01tween_100ulph_400steps_2sec_27_242.02um_steps.ptu
- smMDS/smMDS/Example/HSA_20pM_PBS_0p01tween_100ulph_400steps_2sec_27/HSA_20pM_PBS_0p01tween_100ulph_400steps_2sec_27_244.94um_steps.ptu
- smMDS/smMDS/Example/HSA_20pM_PBS_0p01tween_100ulph_400steps_2sec_27/HSA_20pM_PBS_0p01tween_100ulph_400steps_2sec_27_247.86um_steps.ptu
- smMDS/smMDS/Example/HSA_20pM_PBS_0p01tween_100ulph_400steps_2sec_27/HSA_20pM_PBS_0p01tween_100ulph_400steps_2sec_27_250.77um_steps.ptu
- smMDS/smMDS/Example/HSA_20pM_PBS_0p01tween_100ulph_400steps_2sec_27/HSA_20pM_PBS_0p01tween_100ulph_400steps_2sec_27_253.69um_steps.ptu
- smMDS/smMDS/Example/HSA_20pM_PBS_0p01tween_100ulph_400steps_2sec_27/HSA_20pM_PBS_0p01tween_100ulph_400steps_2sec_27_256.60um_steps.ptu
- smMDS/smMDS/Example/HSA_20pM_PBS_0p01tween_100ulph_400steps_2sec_27/HSA_20pM_PBS_0p01tween_100ulph_400steps_2sec_27_259.52um_steps.ptu
- smMDS/smMDS/Example/HSA_20pM_PBS_0p01tween_100ulph_400steps_2sec_27/HSA_20pM_PBS_0p01tween_100ulph_400steps_2sec_27_26.24um_steps.ptu
- smMDS/smMDS/Example/HSA_20pM_PBS_0p01tween_100ulph_400steps_2sec_27/HSA_20pM_PBS_0p01tween_100ulph_400steps_2sec_27_262.43um_steps.ptu
- smMDS/smMDS/Example/HSA_20pM_PBS_0p01tween_100ulph_400steps_2sec_27/HSA_20pM_PBS_0p01tween_100ulph_400steps_2sec_27_265.35um_steps.ptu
- smMDS/smMDS/Example/HSA_20pM_PBS_0p01tween_100ulph_400steps_2sec_27/HSA_20pM_PBS_0p01tween_100ulph_400steps_2sec_27_268.27um_steps.ptu
- smMDS/smMDS/Example/HSA_20pM_PBS_0p01tween_100ulph_400steps_2sec_27/HSA_20pM_PBS_0p01tween_100ulph_400steps_2sec_27_271.18um_steps.ptu
- smMDS/smMDS/Example/HSA_20pM_PBS_0p01tween_100ulph_400steps_2sec_27/HSA_20pM_PBS_0p01tween_100ulph_400steps_2sec_27_274.10um_steps.ptu
- smMDS/smMDS/Example/HSA_20pM_PBS_0p01tween_100ulph_400steps_2sec_27/HSA_20pM_PBS_0p01tween_100ulph_400steps_2sec_27_277.01um_steps.ptu
- smMDS/smMDS/Example/HSA_20pM_PBS_0p01tween_100ulph_400steps_2sec_27/HSA_20pM_PBS_0p01tween_100ulph_400steps_2sec_27_279.93um_steps.ptu
- smMDS/smMDS/Example/HSA_20pM_PBS_0p01tween_100ulph_400steps_2sec_27/HSA_20pM_PBS_0p01tween_100ulph_400steps_2sec_27_282.85um_steps.ptu
- smMDS/smMDS/Example/HSA_20pM_PBS_0p01tween_100ulph_400steps_2sec_27/HSA_20pM_PBS_0p01tween_100ulph_400steps_2sec_27_285.76um_steps.ptu
- smMDS/smMDS/Example/HSA_20pM_PBS_0p01tween_100ulph_400steps_2sec_27/HSA_20pM_PBS_0p01tween_100ulph_400steps_2sec_27_288.68um_steps.ptu
- smMDS/smMDS/Example/HSA_20pM_PBS_0p01tween_100ulph_400steps_2sec_27/HSA_20pM_PBS_0p01tween_100ulph_400steps_2sec_27_29.16um_steps.ptu
- smMDS/smMDS/Example/HSA_20pM_PBS_0p01tween_100ulph_400steps_2sec_27/HSA_20pM_PBS_0p01tween_100ulph_400steps_2sec_27_291.59um_steps.ptu
- smMDS/smMDS/Example/HSA_20pM_PBS_0p01tween_100ulph_400steps_2sec_27/HSA_20pM_PBS_0p01tween_100ulph_400steps_2sec_27_294.51um_steps.ptu
- smMDS/smMDS/Example/HSA_20pM_PBS_0p01tween_100ulph_400steps_2sec_27/HSA_20pM_PBS_0p01tween_100ulph_400steps_2sec_27_297.43um_steps.ptu
- smMDS/smMDS/Example/HSA_20pM_PBS_0p01tween_100ulph_400steps_2sec_27/HSA_20pM_PBS_0p01tween_100ulph_400steps_2sec_27_300.34um_steps.ptu
- smMDS/smMDS/Example/HSA_20pM_PBS_0p01tween_100ulph_400steps_2sec_27/HSA_20pM_PBS_0p01tween_100ulph_400steps_2sec_27_303.26um_steps.ptu
- smMDS/smMDS/Example/HSA_20pM_PBS_0p01tween_100ulph_400steps_2sec_27/HSA_20pM_PBS_0p01tween_100ulph_400steps_2sec_27_306.17um_steps.ptu
- smMDS/smMDS/Example/HSA_20pM_PBS_0p01tween_100ulph_400steps_2sec_27/HSA_20pM_PBS_0p01tween_100ulph_400steps_2sec_27_309.09um_steps.ptu
- smMDS/smMDS/Example/HSA_20pM_PBS_0p01tween_100ulph_400steps_2sec_27/HSA_20pM_PBS_0p01tween_100ulph_400steps_2sec_27_312.01um_steps.ptu
- smMDS/smMDS/Example/HSA_20pM_PBS_0p01tween_100ulph_400steps_2sec_27/HSA_20pM_PBS_0p01tween_100ulph_400steps_2sec_27_314.92um_steps.ptu
- smMDS/smMDS/Example/HSA_20pM_PBS_0p01tween_100ulph_400steps_2sec_27/HSA_20pM_PBS_0p01tween_100ulph_400steps_2sec_27_317.84um_steps.ptu
- smMDS/smMDS/Example/HSA_20pM_PBS_0p01tween_100ulph_400steps_2sec_27/HSA_20pM_PBS_0p01tween_100ulph_400steps_2sec_27_32.08um_steps.ptu
- smMDS/smMDS/Example/HSA_20pM_PBS_0p01tween_100ulph_400steps_2sec_27/HSA_20pM_PBS_0p01tween_100ulph_400steps_2sec_27_320.75um_steps.ptu
- smMDS/smMDS/Example/HSA_20pM_PBS_0p01tween_100ulph_400steps_2sec_27/HSA_20pM_PBS_0p01tween_100ulph_400steps_2sec_27_323.67um_steps.ptu
- smMDS/smMDS/Example/HSA_20pM_PBS_0p01tween_100ulph_400steps_2sec_27/HSA_20pM_PBS_0p01tween_100ulph_400steps_2sec_27_326.59um_steps.ptu
- smMDS/smMDS/Example/HSA_20pM_PBS_0p01tween_100ulph_400steps_2sec_27/HSA_20pM_PBS_0p01tween_100ulph_400steps_2sec_27_329.50um_steps.ptu
- smMDS/smMDS/Example/HSA_20pM_PBS_0p01tween_100ulph_400steps_2sec_27/HSA_20pM_PBS_0p01tween_100ulph_400steps_2sec_27_332.42um_steps.ptu
- smMDS/smMDS/Example/HSA_20pM_PBS_0p01tween_100ulph_400steps_2sec_27/HSA_20pM_PBS_0p01tween_100ulph_400steps_2sec_27_335.33um_steps.ptu
- smMDS/smMDS/Example/HSA_20pM_PBS_0p01tween_100ulph_400steps_2sec_27/HSA_20pM_PBS_0p01tween_100ulph_400steps_2sec_27_338.25um_steps.ptu
- smMDS/smMDS/Example/HSA_20pM_PBS_0p01tween_100ulph_400steps_2sec_27/HSA_20pM_PBS_0p01tween_100ulph_400steps_2sec_27_34.99um_steps.ptu
- smMDS/smMDS/Example/HSA_20pM_PBS_0p01tween_100ulph_400steps_2sec_27/HSA_20pM_PBS_0p01tween_100ulph_400steps_2sec_27_341.17um_steps.ptu
- smMDS/smMDS/Example/HSA_20pM_PBS_0p01tween_100ulph_400steps_2sec_27/HSA_20pM_PBS_0p01tween_100ulph_400steps_2sec_27_344.08um_steps.ptu
- smMDS/smMDS/Example/HSA_20pM_PBS_0p01tween_100ulph_400steps_2sec_27/HSA_20pM_PBS_0p01tween_100ulph_400steps_2sec_27_347.00um_steps.ptu
- smMDS/smMDS/Example/HSA_20pM_PBS_0p01tween_100ulph_400steps_2sec_27/HSA_20pM_PBS_0p01tween_100ulph_400steps_2sec_27_349.91um_steps.ptu
- smMDS/smMDS/Example/HSA_20pM_PBS_0p01tween_100ulph_400steps_2sec_27/HSA_20pM_PBS_0p01tween_100ulph_400steps_2sec_27_352.83um_steps.ptu
- smMDS/smMDS/Example/HSA_20pM_PBS_0p01tween_100ulph_400steps_2sec_27/HSA_20pM_PBS_0p01tween_100ulph_400steps_2sec_27_355.75um_steps.ptu
- smMDS/smMDS/Example/HSA_20pM_PBS_0p01tween_100ulph_400steps_2sec_27/HSA_20pM_PBS_0p01tween_100ulph_400steps_2sec_27_358.66um_steps.ptu
- smMDS/smMDS/Example/HSA_20pM_PBS_0p01tween_100ulph_400steps_2sec_27/HSA_20pM_PBS_0p01tween_100ulph_400steps_2sec_27_361.58um_steps.ptu
- smMDS/smMDS/Example/HSA_20pM_PBS_0p01tween_100ulph_400steps_2sec_27/HSA_20pM_PBS_0p01tween_100ulph_400steps_2sec_27_364.49um_steps.ptu
- smMDS/smMDS/Example/HSA_20pM_PBS_0p01tween_100ulph_400steps_2sec_27/HSA_20pM_PBS_0p01tween_100ulph_400steps_2sec_27_367.41um_steps.ptu
- smMDS/smMDS/Example/HSA_20pM_PBS_0p01tween_100ulph_400steps_2sec_27/HSA_20pM_PBS_0p01tween_100ulph_400steps_2sec_27_37.91um_steps.ptu
- smMDS/smMDS/Example/HSA_20pM_PBS_0p01tween_100ulph_400steps_2sec_27/HSA_20pM_PBS_0p01tween_100ulph_400steps_2sec_27_370.32um_steps.ptu
- smMDS/smMDS/Example/HSA_20pM_PBS_0p01tween_100ulph_400steps_2sec_27/HSA_20pM_PBS_0p01tween_100ulph_400steps_2sec_27_373.24um_steps.ptu
- smMDS/smMDS/Example/HSA_20pM_PBS_0p01tween_100ulph_400steps_2sec_27/HSA_20pM_PBS_0p01tween_100ulph_400steps_2sec_27_376.16um_steps.ptu
- smMDS/smMDS/Example/HSA_20pM_PBS_0p01tween_100ulph_400steps_2sec_27/HSA_20pM_PBS_0p01tween_100ulph_400steps_2sec_27_379.07um_steps.ptu
- smMDS/smMDS/Example/HSA_20pM_PBS_0p01tween_100ulph_400steps_2sec_27/HSA_20pM_PBS_0p01tween_100ulph_400steps_2sec_27_381.99um_steps.ptu
- smMDS/smMDS/Example/HSA_20pM_PBS_0p01tween_100ulph_400steps_2sec_27/HSA_20pM_PBS_0p01tween_100ulph_400steps_2sec_27_384.90um_steps.ptu
- smMDS/smMDS/Example/HSA_20pM_PBS_0p01tween_100ulph_400steps_2sec_27/HSA_20pM_PBS_0p01tween_100ulph_400steps_2sec_27_387.82um_steps.ptu
- smMDS/smMDS/Example/HSA_20pM_PBS_0p01tween_100ulph_400steps_2sec_27/HSA_20pM_PBS_0p01tween_100ulph_400steps_2sec_27_390.74um_steps.ptu
- smMDS/smMDS/Example/HSA_20pM_PBS_0p01tween_100ulph_400steps_2sec_27/HSA_20pM_PBS_0p01tween_100ulph_400steps_2sec_27_393.65um_steps.ptu
- smMDS/smMDS/Example/HSA_20pM_PBS_0p01tween_100ulph_400steps_2sec_27/HSA_20pM_PBS_0p01tween_100ulph_400steps_2sec_27_396.57um_steps.ptu
- smMDS/smMDS/Example/HSA_20pM_PBS_0p01tween_100ulph_400steps_2sec_27/HSA_20pM_PBS_0p01tween_100ulph_400steps_2sec_27_399.48um_steps.ptu
- smMDS/smMDS/Example/HSA_20pM_PBS_0p01tween_100ulph_400steps_2sec_27/HSA_20pM_PBS_0p01tween_100ulph_400steps_2sec_27_40.82um_steps.ptu
- smMDS/smMDS/Example/HSA_20pM_PBS_0p01tween_100ulph_400steps_2sec_27/HSA_20pM_PBS_0p01tween_100ulph_400steps_2sec_27_402.40um_steps.ptu
- smMDS/smMDS/Example/HSA_20pM_PBS_0p01tween_100ulph_400steps_2sec_27/HSA_20pM_PBS_0p01tween_100ulph_400steps_2sec_27_405.32um_steps.ptu
- smMDS/smMDS/Example/HSA_20pM_PBS_0p01tween_100ulph_400steps_2sec_27/HSA_20pM_PBS_0p01tween_100ulph_400steps_2sec_27_408.23um_steps.ptu
- smMDS/smMDS/Example/HSA_20pM_PBS_0p01tween_100ulph_400steps_2sec_27/HSA_20pM_PBS_0p01tween_100ulph_400steps_2sec_27_411.15um_steps.ptu
- smMDS/smMDS/Example/HSA_20pM_PBS_0p01tween_100ulph_400steps_2sec_27/HSA_20pM_PBS_0p01tween_100ulph_400steps_2sec_27_414.06um_steps.ptu
- smMDS/smMDS/Example/HSA_20pM_PBS_0p01tween_100ulph_400steps_2sec_27/HSA_20pM_PBS_0p01tween_100ulph_400steps_2sec_27_416.98um_steps.ptu
- smMDS/smMDS/Example/HSA_20pM_PBS_0p01tween_100ulph_400steps_2sec_27/HSA_20pM_PBS_0p01tween_100ulph_400steps_2sec_27_419.90um_steps.ptu
- smMDS/smMDS/Example/HSA_20pM_PBS_0p01tween_100ulph_400steps_2sec_27/HSA_20pM_PBS_0p01tween_100ulph_400steps_2sec_27_422.81um_steps.ptu
- smMDS/smMDS/Example/HSA_20pM_PBS_0p01tween_100ulph_400steps_2sec_27/HSA_20pM_PBS_0p01tween_100ulph_400steps_2sec_27_425.73um_steps.ptu
- smMDS/smMDS/Example/HSA_20pM_PBS_0p01tween_100ulph_400steps_2sec_27/HSA_20pM_PBS_0p01tween_100ulph_400steps_2sec_27_428.64um_steps.ptu
- smMDS/smMDS/Example/HSA_20pM_PBS_0p01tween_100ulph_400steps_2sec_27/HSA_20pM_PBS_0p01tween_100ulph_400steps_2sec_27_43.74um_steps.ptu
- smMDS/smMDS/Example/HSA_20pM_PBS_0p01tween_100ulph_400steps_2sec_27/HSA_20pM_PBS_0p01tween_100ulph_400steps_2sec_27_431.56um_steps.ptu
- smMDS/smMDS/Example/HSA_20pM_PBS_0p01tween_100ulph_400steps_2sec_27/HSA_20pM_PBS_0p01tween_100ulph_400steps_2sec_27_434.48um_steps.ptu
- smMDS/smMDS/Example/HSA_20pM_PBS_0p01tween_100ulph_400steps_2sec_27/HSA_20pM_PBS_0p01tween_100ulph_400steps_2sec_27_437.39um_steps.ptu
- smMDS/smMDS/Example/HSA_20pM_PBS_0p01tween_100ulph_400steps_2sec_27/HSA_20pM_PBS_0p01tween_100ulph_400steps_2sec_27_440.31um_steps.ptu
- smMDS/smMDS/Example/HSA_20pM_PBS_0p01tween_100ulph_400steps_2sec_27/HSA_20pM_PBS_0p01tween_100ulph_400steps_2sec_27_443.22um_steps.ptu
- smMDS/smMDS/Example/HSA_20pM_PBS_0p01tween_100ulph_400steps_2sec_27/HSA_20pM_PBS_0p01tween_100ulph_400steps_2sec_27_446.14um_steps.ptu
- smMDS/smMDS/Example/HSA_20pM_PBS_0p01tween_100ulph_400steps_2sec_27/HSA_20pM_PBS_0p01tween_100ulph_400steps_2sec_27_449.06um_steps.ptu
- smMDS/smMDS/Example/HSA_20pM_PBS_0p01tween_100ulph_400steps_2sec_27/HSA_20pM_PBS_0p01tween_100ulph_400steps_2sec_27_451.97um_steps.ptu
- smMDS/smMDS/Example/HSA_20pM_PBS_0p01tween_100ulph_400steps_2sec_27/HSA_20pM_PBS_0p01tween_100ulph_400steps_2sec_27_454.89um_steps.ptu
- smMDS/smMDS/Example/HSA_20pM_PBS_0p01tween_100ulph_400steps_2sec_27/HSA_20pM_PBS_0p01tween_100ulph_400steps_2sec_27_457.80um_steps.ptu
- smMDS/smMDS/Example/HSA_20pM_PBS_0p01tween_100ulph_400steps_2sec_27/HSA_20pM_PBS_0p01tween_100ulph_400steps_2sec_27_46.66um_steps.ptu
- smMDS/smMDS/Example/HSA_20pM_PBS_0p01tween_100ulph_400steps_2sec_27/HSA_20pM_PBS_0p01tween_100ulph_400steps_2sec_27_460.72um_steps.ptu
- smMDS/smMDS/Example/HSA_20pM_PBS_0p01tween_100ulph_400steps_2sec_27/HSA_20pM_PBS_0p01tween_100ulph_400steps_2sec_27_463.64um_steps.ptu
- smMDS/smMDS/Example/HSA_20pM_PBS_0p01tween_100ulph_400steps_2sec_27/HSA_20pM_PBS_0p01tween_100ulph_400steps_2sec_27_466.55um_steps.ptu
- smMDS/smMDS/Example/HSA_20pM_PBS_0p01tween_100ulph_400steps_2sec_27/HSA_20pM_PBS_0p01tween_100ulph_400steps_2sec_27_469.47um_steps.ptu
- smMDS/smMDS/Example/HSA_20pM_PBS_0p01tween_100ulph_400steps_2sec_27/HSA_20pM_PBS_0p01tween_100ulph_400steps_2sec_27_472.38um_steps.ptu
- smMDS/smMDS/Example/HSA_20pM_PBS_0p01tween_100ulph_400steps_2sec_27/HSA_20pM_PBS_0p01tween_100ulph_400steps_2sec_27_475.30um_steps.ptu
- smMDS/smMDS/Example/HSA_20pM_PBS_0p01tween_100ulph_400steps_2sec_27/HSA_20pM_PBS_0p01tween_100ulph_400steps_2sec_27_478.21um_steps.ptu
- smMDS/smMDS/Example/HSA_20pM_PBS_0p01tween_100ulph_400steps_2sec_27/HSA_20pM_PBS_0p01tween_100ulph_400steps_2sec_27_481.13um_steps.ptu
- smMDS/smMDS/Example/HSA_20pM_PBS_0p01tween_100ulph_400steps_2sec_27/HSA_20pM_PBS_0p01tween_100ulph_400steps_2sec_27_484.05um_steps.ptu
- smMDS/smMDS/Example/HSA_20pM_PBS_0p01tween_100ulph_400steps_2sec_27/HSA_20pM_PBS_0p01tween_100ulph_400steps_2sec_27_486.96um_steps.ptu
- smMDS/smMDS/Example/HSA_20pM_PBS_0p01tween_100ulph_400steps_2sec_27/HSA_20pM_PBS_0p01tween_100ulph_400steps_2sec_27_489.88um_steps.ptu
- smMDS/smMDS/Example/HSA_20pM_PBS_0p01tween_100ulph_400steps_2sec_27/HSA_20pM_PBS_0p01tween_100ulph_400steps_2sec_27_49.57um_steps.ptu
- smMDS/smMDS/Example/HSA_20pM_PBS_0p01tween_100ulph_400steps_2sec_27/HSA_20pM_PBS_0p01tween_100ulph_400steps_2sec_27_492.79um_steps.ptu
- smMDS/smMDS/Example/HSA_20pM_PBS_0p01tween_100ulph_400steps_2sec_27/HSA_20pM_PBS_0p01tween_100ulph_400steps_2sec_27_495.71um_steps.ptu
- smMDS/smMDS/Example/HSA_20pM_PBS_0p01tween_100ulph_400steps_2sec_27/HSA_20pM_PBS_0p01tween_100ulph_400steps_2sec_27_498.63um_steps.ptu
- smMDS/smMDS/Example/HSA_20pM_PBS_0p01tween_100ulph_400steps_2sec_27/HSA_20pM_PBS_0p01tween_100ulph_400steps_2sec_27_5.83um_steps.ptu
- smMDS/smMDS/Example/HSA_20pM_PBS_0p01tween_100ulph_400steps_2sec_27/HSA_20pM_PBS_0p01tween_100ulph_400steps_2sec_27_501.54um_steps.ptu
- smMDS/smMDS/Example/HSA_20pM_PBS_0p01tween_100ulph_400steps_2sec_27/HSA_20pM_PBS_0p01tween_100ulph_400steps_2sec_27_504.46um_steps.ptu
- smMDS/smMDS/Example/HSA_20pM_PBS_0p01tween_100ulph_400steps_2sec_27/HSA_20pM_PBS_0p01tween_100ulph_400steps_2sec_27_507.37um_steps.ptu
- smMDS/smMDS/Example/HSA_20pM_PBS_0p01tween_100ulph_400steps_2sec_27/HSA_20pM_PBS_0p01tween_100ulph_400steps_2sec_27_510.29um_steps.ptu
- smMDS/smMDS/Example/HSA_20pM_PBS_0p01tween_100ulph_400steps_2sec_27/HSA_20pM_PBS_0p01tween_100ulph_400steps_2sec_27_513.21um_steps.ptu
- smMDS/smMDS/Example/HSA_20pM_PBS_0p01tween_100ulph_400steps_2sec_27/HSA_20pM_PBS_0p01tween_100ulph_400steps_2sec_27_516.12um_steps.ptu
- smMDS/smMDS/Example/HSA_20pM_PBS_0p01tween_100ulph_400steps_2sec_27/HSA_20pM_PBS_0p01tween_100ulph_400steps_2sec_27_519.04um_steps.ptu
- smMDS/smMDS/Example/HSA_20pM_PBS_0p01tween_100ulph_400steps_2sec_27/HSA_20pM_PBS_0p01tween_100ulph_400steps_2sec_27_52.49um_steps.ptu
- smMDS/smMDS/Example/HSA_20pM_PBS_0p01tween_100ulph_400steps_2sec_27/HSA_20pM_PBS_0p01tween_100ulph_400steps_2sec_27_521.95um_steps.ptu
- smMDS/smMDS/Example/HSA_20pM_PBS_0p01tween_100ulph_400steps_2sec_27/HSA_20pM_PBS_0p01tween_100ulph_400steps_2sec_27_524.87um_steps.ptu
- smMDS/smMDS/Example/HSA_20pM_PBS_0p01tween_100ulph_400steps_2sec_27/HSA_20pM_PBS_0p01tween_100ulph_400steps_2sec_27_527.79um_steps.ptu
- smMDS/smMDS/Example/HSA_20pM_PBS_0p01tween_100ulph_400steps_2sec_27/HSA_20pM_PBS_0p01tween_100ulph_400steps_2sec_27_530.70um_steps.ptu
- smMDS/smMDS/Example/HSA_20pM_PBS_0p01tween_100ulph_400steps_2sec_27/HSA_20pM_PBS_0p01tween_100ulph_400steps_2sec_27_533.62um_steps.ptu
- smMDS/smMDS/Example/HSA_20pM_PBS_0p01tween_100ulph_400steps_2sec_27/HSA_20pM_PBS_0p01tween_100ulph_400steps_2sec_27_536.53um_steps.ptu
- smMDS/smMDS/Example/HSA_20pM_PBS_0p01tween_100ulph_400steps_2sec_27/HSA_20pM_PBS_0p01tween_100ulph_400steps_2sec_27_539.45um_steps.ptu
- smMDS/smMDS/Example/HSA_20pM_PBS_0p01tween_100ulph_400steps_2sec_27/HSA_20pM_PBS_0p01tween_100ulph_400steps_2sec_27_542.37um_steps.ptu
- smMDS/smMDS/Example/HSA_20pM_PBS_0p01tween_100ulph_400steps_2sec_27/HSA_20pM_PBS_0p01tween_100ulph_400steps_2sec_27_545.28um_steps.ptu
- smMDS/smMDS/Example/HSA_20pM_PBS_0p01tween_100ulph_400steps_2sec_27/HSA_20pM_PBS_0p01tween_100ulph_400steps_2sec_27_548.20um_steps.ptu
- smMDS/smMDS/Example/HSA_20pM_PBS_0p01tween_100ulph_400steps_2sec_27/HSA_20pM_PBS_0p01tween_100ulph_400steps_2sec_27_55.40um_steps.ptu
- smMDS/smMDS/Example/HSA_20pM_PBS_0p01tween_100ulph_400steps_2sec_27/HSA_20pM_PBS_0p01tween_100ulph_400steps_2sec_27_551.11um_steps.ptu
- smMDS/smMDS/Example/HSA_20pM_PBS_0p01tween_100ulph_400steps_2sec_27/HSA_20pM_PBS_0p01tween_100ulph_400steps_2sec_27_554.03um_steps.ptu
- smMDS/smMDS/Example/HSA_20pM_PBS_0p01tween_100ulph_400steps_2sec_27/HSA_20pM_PBS_0p01tween_100ulph_400steps_2sec_27_556.95um_steps.ptu
- smMDS/smMDS/Example/HSA_20pM_PBS_0p01tween_100ulph_400steps_2sec_27/HSA_20pM_PBS_0p01tween_100ulph_400steps_2sec_27_559.86um_steps.ptu
- smMDS/smMDS/Example/HSA_20pM_PBS_0p01tween_100ulph_400steps_2sec_27/HSA_20pM_PBS_0p01tween_100ulph_400steps_2sec_27_562.78um_steps.ptu
- smMDS/smMDS/Example/HSA_20pM_PBS_0p01tween_100ulph_400steps_2sec_27/HSA_20pM_PBS_0p01tween_100ulph_400steps_2sec_27_565.69um_steps.ptu
- smMDS/smMDS/Example/HSA_20pM_PBS_0p01tween_100ulph_400steps_2sec_27/HSA_20pM_PBS_0p01tween_100ulph_400steps_2sec_27_568.61um_steps.ptu
- smMDS/smMDS/Example/HSA_20pM_PBS_0p01tween_100ulph_400steps_2sec_27/HSA_20pM_PBS_0p01tween_100ulph_400steps_2sec_27_571.53um_steps.ptu
- smMDS/smMDS/Example/HSA_20pM_PBS_0p01tween_100ulph_400steps_2sec_27/HSA_20pM_PBS_0p01tween_100ulph_400steps_2sec_27_574.44um_steps.ptu
- smMDS/smMDS/Example/HSA_20pM_PBS_0p01tween_100ulph_400steps_2sec_27/HSA_20pM_PBS_0p01tween_100ulph_400steps_2sec_27_577.36um_steps.ptu
- smMDS/smMDS/Example/HSA_20pM_PBS_0p01tween_100ulph_400steps_2sec_27/HSA_20pM_PBS_0p01tween_100ulph_400steps_2sec_27_58.32um_steps.ptu
[truncated: 192 more entries]
