# Supplementary material for: Single-molecule digital sizing of proteins in solution
Source: Nat Commun. 2024 Sep 4;15:7740. doi: 10.1038/s41467-024-50825-9 (PMC11375031; doi:10.1038/s41467-024-50825-9)
Supplement: Supplementary file 5 — Supplementary Software [file 41467_2024_50825_MOESM5_ESM.zip › smMDS/smMDS/DiffusionProfileAnalysis/diffusion_device/data_type/scans_files.py]

#!/usr/bin/env python3
# -*- coding: utf-8 -*-
"""
Created on Wed Aug 29 14:13:33 2018

@author: quentinpeter
"""
import csv
import numpy as np


def load_file(fn, delimiter, skiprows, index, transpose=True):

    if not isinstance(fn, str):
        return np.asarray([load_file(
            name, delimiter, skiprows, index, transpose) for name in fn])

    index = tuple((slice(*val) for val in index))

    value = np.loadtxt(fn, delimiter=delimiter, skiprows=skiprows)[index]
    if transpose:
        value = value.T
    return np.squeeze(value)


def save_file(fn, scan):
    scan = np.asarray(scan)
    if len(scan.shape) == 1:
        scan = scan[np.newaxis]
    # index = np.arange(np.shape(scan)[0])
    with open(fn, 'w') as f:
        csv_writer = csv.writer(f, delimiter=',')
        csv_writer.writerow(
            ['X'] + [f'Y{i}' for i in range(np.shape(scan)[0])])
        for i, line in enumerate(scan.T):
            csv_writer.writerow([f'{i}'] + [f'{n}' for n in line])
