# Supplementary material for: Single-molecule digital sizing of proteins in solution
Source: Nat Commun. 2024 Sep 4;15:7740. doi: 10.1038/s41467-024-50825-9 (PMC11375031; doi:10.1038/s41467-024-50825-9)
Supplement: Supplementary file 5 — Supplementary Software [file 41467_2024_50825_MOESM5_ESM.zip › smMDS/smMDS/DiffusionProfileAnalysis/diffusion_device/data_type/single_pos_scan.py]

# -*- coding: utf-8 -*-
"""
Analyse confocal scans

Created on Tue Sep 12 13:33:18 2017

@author: quentinpeter

Copyright (C) 2017  Quentin Peter

This program is free software: you can redistribute it and/or modify
it under the terms of the GNU General Public License as published by
the Free Software Foundation, either version 3 of the License, or
(at your option) any later version.

This program is distributed in the hope that it will be useful,
but WITHOUT ANY WARRANTY; without even the implied warranty of
MERCHANTABILITY or FITNESS FOR A PARTICULAR PURPOSE.  See the
GNU General Public License for more details.

You should have received a copy of the GNU General Public License
along with this program.  If not, see <http://www.gnu.org/licenses/>.
"""
import numpy as np
import warnings
from scipy.signal import savgol_filter

from .. import profile as dp
from . import DataType
from .scans_files import load_file, save_file

class SinglePosScan(DataType):

    def __init__(self, metadata, settings, outpath):
        super().__init__(metadata, settings, outpath)

    def load_data(self):
        """load data from metadata

        Parameters
        ----------
        metadata: dict
            The metadata information
        infos: dict
            Dictionnary with other infos

        Returns
        -------
        data: array
            the image
        """
        filename = self.metadata["KEY_MD_FN"]
        data = load_file(filename, **self.metadata["KEY_MD_SCAN_STRUCT"])
        return data

    def savedata(self, infos):
        save_file(self.outpath + '_scans.cvs', infos['Data'])

    def process_data(self, data):
        """Do some data processing

        Parameters
        ----------
        data: array
            The data to process
        metadata: dict
            The metadata information
        settings: dict
            The settings
        infos: dict
            Dictionnary with other infos

        Returns
        -------
        data: array
            The processed data
        """
        flow_dir = self.metadata["KEY_MD_FLOWDIR"]

        # put scans in the correct order
        if flow_dir is not None:
            for s, o in zip(data, flow_dir):
                if o == 'u':
                    s[:] = s[::-1]
                elif o != 'd':
                    raise RuntimeError(
                        'Flow direction must be up or down for scans.')
        infos = {}
        infos["Pixel size"] = self.metadata["KEY_MD_PIXSIZE"]
        infos['Data'] = data
        return infos

    def get_profiles(self, infos):
        """Do some data processing

        Parameters
        ----------
        data: array
            The data to process
        metadata: dict
            The metadata information
        settings: dict
            The settings
        infos: dict
            Dictionnary with other infos

        Returns
        -------
        profiles: array
            The profiles
        """
        channel_width_px = int(self.metadata["KEY_MD_WY"]
                               / infos["Pixel size"])
        profiles, wide_profiles = self.scans_to_profiles(
            infos["Data"], channel_width_px, infos["Pixel size"])
        # Guess measurment noise from savgol filter
        fit = savgol_filter(profiles, 17, 5)
        noise_var = np.mean(np.square(profiles - fit) / fit)
        with warnings.catch_warnings():
            warnings.filterwarnings('ignore',
                                    "invalid value encountered in sqrt",
                                    RuntimeWarning)
            noise = np.sqrt(noise_var * fit)
        min_fit = np.percentile(fit, 20)
        noise[fit < min_fit] = np.sqrt(noise_var * min_fit)
        infos["Profiles noise std"] = noise
        infos['Profiles'] = profiles
        infos['Wide Profiles'] = wide_profiles
        return infos

    def process_profiles(self, infos):
        infos = dp.process_profiles(
            infos, self.metadata, self.settings, self.outpath)
        return infos

    def scans_to_profiles(self, scans, Npix, pixel_size, *,
                          offset_edge_idx=None):
        """Extract profiles from scans

        Parameters
        ----------
        scans:  2d array
            sacns to analyse
        Npix:   integer
            number of pixels in a profile
        offset_edge_idx: integer
            Index of a profile containing an edge and a maximum to detect offset
        offset: integer
            Manual offset

        Returns
        -------
        profiles: 1d array
            The profiles
        """
        offset = 0
        # Init return
        profiles = np.empty((scans.shape[0], Npix))
        scans = np.array(scans)
        if offset_edge_idx is not None and offset_edge_idx < 0:
            offset_edge_idx = len(scans) + offset_edge_idx

        # get the offset if needed
        if offset_edge_idx is not None:
            offset_scan = scans[offset_edge_idx]
            cent = dp.center(offset_scan)
            edge = self.get_edge(offset_scan)
            offset = np.abs(cent - edge) - Npix / 2
            edgeside = 1
            if edge > cent:
                edgeside = -1

        # For each scan
        wide_profiles = []
        for i, s in enumerate(scans):
            # Get the mid point
            if offset_edge_idx is None:
                mid = dp.center(s) - offset
            else:
                if i < offset_edge_idx:
                    mid = dp.center(s) - edgeside * offset
                else:
                    mid = self.get_edge(s) + edgeside * Npix / 2
            X = np.arange(len(s)) - mid
            # First position
            amin = int(mid - Npix / 2)
            # If pixels missings:
            if amin < 0 or amin > len(s) - Npix:
                warnings.warn("Missing pixels, scan not large enough",
                              RuntimeWarning)
                while amin > len(s) - Npix:
                    s = np.append(s, s[-1])
                    X = np.append(X, X[-1] + 1)
                while amin < 0:
                    amin += 1
                    s = np.append(s[0], s)
                    X = np.append(X[0] - 1, X)
            # Get profile
            profiles[i] = s[amin:amin + Npix]
            wide_mask = np.abs(X) < Npix
            wide_profiles.append((X[wide_mask] * pixel_size, s[wide_mask]))

        return profiles, wide_profiles

    def get_edge(self, profile):
        """Get the largest edge in the profile

        Parameters
        ----------
        profile:  1d array
            profile to analyse

        Returns
        -------
        edgePos: float
            The edge position
        """
        diff = np.diff(profile)

        diffnorm = diff / (profile[:-1] + profile[1:])

        left_edge = self.getmaxaround(diff, np.argmax(diffnorm)) + .5
        right_edge = self.getmaxaround(diff, np.argmin(diffnorm)) + .5

        return left_edge  # , right_edge

    def getmaxaround(self, profile, approxmax, window_r=3):
        valid = slice(approxmax - window_r, approxmax + window_r + 1)
        X = np.arange(len(profile))
        X = X[valid]
        Y = np.log(profile[valid])
        coeff = np.polyfit(X, Y, 2)
        edgePos = -coeff[1] / (2 * coeff[0])
        return edgePos

# def get_profiles(scans, Npix, *,
#                 offset_edge_idx=None):
#    """Extract profiles from scans
#
#    Parameters
#    ----------
#    scans:  2d array
#        sacns to analyse
#    Npix:   integer
#        number of pixels in a profile
#    offset_edge_idx: integer
#        Index of a profile containing an edge and a maximum to detect offset
#    offset: integer
#        Manual offset
#
#    Returns
#    -------
#    profiles: 1d array
#        The profiles
#    """
#    offset=0
#    # Init return
#    profiles = np.empty((scans.shape[0], Npix))
#    scans = np.array(scans)
#    if offset_edge_idx is not None and offset_edge_idx < 0:
#        offset_edge_idx = len(scans) + offset_edge_idx
#
#    # get the offset if needed
#    if offset_edge_idx is not None:
#        offset_scan = scans[offset_edge_idx]
#        cent = dp.center(offset_scan)
#        edge = get_edge(offset_scan)
#        offset = np.abs(cent - edge) - Npix / 2
#        edgeside = 1
#        if edge > cent:
#            edgeside = -1
#
#    # For each scan
#    for i, s in enumerate(scans):
#        # Get the mid point
#        if offset_edge_idx is None:
#            mid = dp.center(s) - offset
#        else:
#            if i < offset_edge_idx:
#                mid = dp.center(s) - edgeside * offset
#            else:
#                mid = get_edge(s) + edgeside * Npix / 2
#        # First position
#        amin = int(mid - Npix / 2)
#        # If pixels missings:
#        if amin < 0 or amin > len(s) - Npix:
#            warnings.warn("Missing pixels, scan not large enough",
#                          RuntimeWarning)
#            while amin > len(s) - Npix:
#                s = np.append(s, s[-1])
#            while amin < 0:
#                amin += 1
#                s = np.append(s[0], s)
#        # Get profile
#        profiles[i] = s[amin:amin + Npix]
#
#    return profiles
