# Supplementary material for: Single-molecule digital sizing of proteins in solution
Source: Nat Commun. 2024 Sep 4;15:7740. doi: 10.1038/s41467-024-50825-9 (PMC11375031; doi:10.1038/s41467-024-50825-9)
Supplement: Supplementary file 5 — Supplementary Software [file 41467_2024_50825_MOESM5_ESM.zip › smMDS/smMDS/DiffusionProfileAnalysis/diffusion_device/keys.py]

# -*- coding: utf-8 -*-
"""
Created on Mon Oct 16 15:37:30 2017

@author: quentinpeter
"""

from .json_info_list import ListGenerator

metadata = ListGenerator(
    'metadata', "SampleData/UVim300ulph.tif", True, "Image file name")

metadata.add_info(
    "KEY_MD_TYPE", "Type of data", str,
    required=True,
    example="multi_pos_image",
    explanation="Data Type\n"
    '# One of "single_pos_scan", "multi_pos_scan", "single_pos_image", \n'
    '# multi_pos_image", "stack_multi_pos_image"'
    )

metadata.add_info(
    "KEY_MD_SCAN_STRUCT", "Scan file structure", dict,
    required=False,
    default={},
    example={
        'delimiter': None,
        'skiprows': 1,
        'index': ((None, None), (1, None)),
        'transpose': False,
    },
    explanation=(
        "delimiter is the delimiter to separate values in file "
        "(None for space)\n"
        "# skiprows is the number of rows to skip\n"
        "# index are the index to select. List of tuple given to slice().\n"
        "# transpose is only needed for 'single_pos_scan'. Should transpose?")
    )

metadata.add_info(
    "KEY_MD_FN", "Image file name", "path",
    required=True,
    example=None,
    explanation="Location of the data file(s).\n"
    "# If None, will take the last path part of datapath.")

metadata.add_info(
    "KEY_MD_BGFN", "Background file name", "path",
    required=False,
    explanation=(
      "Background file, relative to the image file. None means no background"),
    example="UVbg.tif")

metadata.add_info(
    "KEY_MD_OPBGFN", "Optics background file name", "path",
    required=False,
    explanation=(
      "image file to remove the background coming from the optics"
      " (Not chip related)"))

metadata.add_info(
    "KEY_MD_OPTIC_SUBTRACT", "Subtract optics background", bool,
    required=False,
    default=False,
    explanation=(
      "Should the optics background be subtracted instead of divided."))

metadata.add_info(
    "KEY_MD_EXP", "Image exposition time [s]", float,
    required=False,
    example=1)

metadata.add_info(
    "KEY_MD_BGEXP", "Background image exposition time [s]", float,
    required=False,
    example=1)

metadata.add_info(
    "KEY_MD_OPBGEXP", "Optics background image exposition time [s]",
    float,
    required=False)

metadata.add_info(
    "KEY_MD_WZ", "Wz[m]", float,
    required=True,
    explanation="Height of the channel [m]",
    example=53e-6)

metadata.add_info(
    "KEY_MD_WY", "Wy[m]", float,
    required=True,
    explanation="Width of the channel [m]",
    example=100e-6)

metadata.add_info(
    "KEY_MD_WALLWIDTH", "Wall Width [m]", float,
    required=False,
    explanation=(
        "Width of the walls [m] (Only for multiple channel in an image)"),
    example=100e-6)

metadata.add_info(
    "KEY_MD_NCHANNELS", "Number of channels in a file", int,
    required=False,
    example=4)

metadata.add_info(
    "KEY_MD_Q", "Q[ulph]", float,
    required=True,
    regexp=r'([\d\.]+)ul?L?O?p?_?-?h',
    explanation="Flow [ulph].",
    example=300)

metadata.add_info(
    "KEY_MD_RPOS", "Read Positions [m]", float,
    required=True,
    explanation="Reading position at the middle of the image [m]",
    example=[
        0.0,
        2.556e-3,
        21.953e-3,
        45.1e-3
    ])

metadata.add_info(
    "KEY_MD_PIXSIZE", "Pixel Size [m]", float,
    required=True,
    example=833e-9)

metadata.add_info(
    "KEY_MD_BORDER", "Image border[px] (t, d, l, r)", int,
    required=False,
    default=[None, None, None, None],
    explanation="order of the region of interest [px]")

metadata.add_info(
    "KEY_MD_DATE", "Date [YYYYMMDD]", str,
    required=False,
    example="20100231")

metadata.add_info(
    "KEY_MD_ANALYTE", "Analyte informations", str,
    required=False,
    example="15uM BSA")

metadata.add_info(
    "KEY_MD_BUFFER", "Buffer informations", str,
    required=False,
    example="100mM phosphate pH8")

metadata.add_info(
    "KEY_MD_DEVICE", "Device informations", str,
    required=False,
    example="Kadi100x50 model 1")

metadata.add_info(
    "KEY_MD_SCANZ", "Z position of scans [m]", float,
    required=False,
    explanation="profile position. None means the mean over Z is used.")

metadata.add_info(
    "KEY_MD_FLOWDIR", "Flow direction (u, d, l, r)", str,
    required=True,
    example=['u', 'd', 'u', 'd'],
    explanation="Where is the flow going for each reading position?\n"
    "# For scans, only use 'u' up or 'd' down")

metadata.add_info(
    "KEY_MD_OPERATOR", "Operator", str,
    required=False,
    example="Kadi")

metadata.add_info(
    "KEY_MD_SUCCESS", "Success [1-3]", int,
    required=False,
    example=3)

metadata.add_info(
    "KEY_MD_T", "Temperature [K]", float,
    required=False,
    default=295)

metadata.add_info(
    "KEY_MD_ETA", "Viscosity [Pa s]", float,
    required=False,
    default=1e-3)

metadata.add_info(
    "KEY_MD_FPS", "Frame rate [1/s]", float,
    required=False,
    explanation="Frame rate for movies")

metadata.add_info(
    "KEY_MD_FPS", "Frames times [s]", float,
    required=False,
    explanation="For non constant frames rate")

metadata.add_info(
    "KEY_MD_INLET_LOC", "Inlet location", str,
    required=False,
    explanation="Inlet channel location in multiple pos data.\n"
    "# (top, bottom, left, right)\n"
    '# For scan, use only left and right.')

metadata.add_info(
    "KEY_MD_BRIGHTWALL", "Bright wall?", bool,
    required=False,
    explanation="For scans: Is the wall brighter than the channel background?",
    default=False,
    )


settings = ListGenerator('settings', 'SampleData/settings.json', False)

settings.add_info(
    "KEY_STG_R", "Radii[m] (min, max, number)", float,
    required=False,
    example=[
        5e-10,  # Min [m]
        10e-09,  # Max [m]
        1000  # number
    ])

settings.add_info(
    "KEY_STG_R_STEP", "Radii[m] (min, max, step)", float,
    required=False,
    legacy=True,
    explanation="Alternative way of specifying range")

settings.add_info(
    "KEY_STG_RLOG", "Radii in log", bool,
    required=False,
    default=True)

settings.add_info(
    "KEY_STG_NSPECIES", "Number of species to fit", int,
    required=False,
    example=1)

settings.add_info(
    "KEY_STG_IGNORE", "Ignore Edge[m]", float,
    required=False,
    default=0)

settings.add_info(
    "KEY_STG_FITPOS", "Pos to fit", int,
    required=False,
    explanation=("Positions to fit. None means all."
                 " Useful to ignore one of the channels\n"
                 "# In a multiple channel image"))

settings.add_info(
    "KEY_STG_ZGRID", "Number of z slices", int,
    required=False,
    default=11
    )

settings.add_info(
    "KEY_STG_POS0FILTER", "First Position Filter", str,
    required=False,
    default='none',
    explanation="Method to process first profile. Leave 'none' for now.")

# settings.add_info(
#    "KEY_STG_NORMALISE", "Normalise the profiles?", bool,
#    required=False,
#    default=True,
#    )

settings.add_info(
    "KEY_STG_SLICE", "Slice [m] (center(±), width(+))", float,
    required=False,
    explanation="Option to only analyse a slice of the image")

settings.add_info(
    "KEY_STG_BRIGHT_FLAT", "Flatten bright field", bool,
    required=False,
    default=True,
    explanation="For bright Images, should the image be flattened?")

settings.add_info(
    "KEY_STG_STACK_POSPLOT", "Stack images to plot", int,
    required=False,
    explanation="For movies, what position should be plotted?")

settings.add_info(
    "KEY_STG_STACK_FRAMESSLICES", "Frames range", int,
    required=False,
    default=[None, None])

settings.add_info(
    "KEY_STG_IGNORE_ERROR", "Ignore Error", bool,
    required=False,
    default=False)

settings.add_info(
    "KEY_STG_SGFILTER", "Savitzky-Golay filter (window, order)", int,
    required=False,
    default=None,
    explanation="Apply a Savitzky-Golay filter. None = no filter")

settings.add_info(
    "KEY_STG_STAT_STACK", "Stack is stationnary", bool,
    required=False,
    default=False,
    explanation="For optimisation and identical processing")

settings.add_info(
    "KEY_STG_GOODFEATURES", "Background had good features", bool,
    required=False,
    default=True,
    explanation="If there is corners or random blobs, True ")

settings.add_info(
    "KEY_STG_LSE_THRESHOLD", "Remove bad fits", bool,
    required=False,
    default=False,
    explanation="If LSE/ signal over noise > 1, ignore")

settings.add_info(
    "KEY_STG_DXFACTOR", "dx factor", float,
    required=False,
    explanation="Set to 0<x<1 to reduce fitting error from step size.")

settings.add_info(
    "KEY_STG_VARY_OFFSET", "Vary offset?", bool,
    required=False,
    default=False,
    explanation=(
        "Can get a better fit if the offset is not the same for all profiles.")
    )

settings.add_info(
    "KEY_SET_SCAN_SLICE", "Scan Slice", list,
    required=False,
    default=[None, None],
    explanation="For a single scan, the slice to consider")

settings.add_info(
    "KEY_STG_REBIN", "Rebin Profiles", int,
    required=False,
    default=1,
    explanation="If too many profiles, rebin")

settings.add_info(
    "KEY_STG_IMAGE_COORD", "Use Image Coordinates", bool,
    required=False,
    default=True,
    explanation=(
        "Should the alignment be done with the background or the image?")
    )

settings.add_info(
    "KEY_STG_STACK_REBIN", "Rebin stack", int,
    required=False,
    default=1,
    explanation="Decrease the number of images by rebinning")

settings.add_info(
    "KEY_STG_PLOT_ERROR", "Plot Square Error", bool,
    required=False,
    default=True,
    explanation="Plot the square error as a function of position")

settings.add_info(
    "KEY_STG_FIT_SQUARE", "Fit square of signal", bool,
    required=False,
    default=False,
    explanation=(
        "Fit square of signal to give more importance to high intensity")
    )

settings.add_info(
    "KEY_ALIGN_BACKGROUND", "Align background", bool,
    required=False,
    default=True,
    explanation=(
        "Should the background be aligned.")
    )


# settings.add_info(
#    "KEY_STG_SUB1PCT", "subtract 1 percentile", bool,
#    required=False,
#    default=False,
#    explanation="If all else fails, subtract 1% from the bottom")

# settings.add_info(
#    "KEY_STG_GETOFFSET", "Try to guess offset", bool,
#    required=False,
#    default=False,
#    explanation="Try to guess if the reading positions are incorrect")
