# Supplementary material for: Single-molecule digital sizing of proteins in solution
Source: Nat Commun. 2024 Sep 4;15:7740. doi: 10.1038/s41467-024-50825-9 (PMC11375031; doi:10.1038/s41467-024-50825-9)
Supplement: Supplementary file 5 — Supplementary Software [file 41467_2024_50825_MOESM5_ESM.zip › smMDS/smMDS/DiffusionProfileAnalysis/generate_generators.py]

# -*- coding: utf-8 -*-
"""
Created on Thu Oct 19 15:04:14 2017

@author: quentinpeter
"""

from diffusion_device.keys import metadata, settings

metadata.generate_script('Samples/generate_metadata.py')
settings.generate_script('Samples/generate_settings.py')
