# Supplementary material for: Single-molecule digital sizing of proteins in solution
Source: Nat Commun. 2024 Sep 4;15:7740. doi: 10.1038/s41467-024-50825-9 (PMC11375031; doi:10.1038/s41467-024-50825-9)
Supplement: Supplementary file 5 — Supplementary Software [file 41467_2024_50825_MOESM5_ESM.zip › smMDS/smMDS/DiffusionProfileAnalysis/Instructions.txt]

==============================================================================
 Usage
==============================================================================
    The sample folder contains scripts to create metadata and fit settings. 
To fit a file, call process_data.full_fit with the path to these files and 
an output folder.
The json files can also be written and modified by hand. 
Check keys.py for details.

If you let the script do the background subtraction, it might get more infos from the files.

Please clip away any part you don't want to analyse.

==============================================================================
 Code Organisation
==============================================================================

basis_generate.py
    Code to create basis profile
    
display_data.py 
    Code to display the data
    
input_files.py
    Code to create and load json files containing the settings and metadata
    
keys.py
    List ok keys used by input_files.py.
    
process_data.py
    Code to process the data.

data_type
    code specific to a data_type. Called by process_data.
    The modules define the following functions:
    data, state = load_data(metadata)
    data, pixel_size, *infos = process_data(data, metadata, settings)
    profiles = get_profiles(metadata, settings, data, pixel_size, *infos)
    radius, fits = size_profiles(profiles, pixel_size, metadata, settings)
    plot_and_save(radius, profiles, fits, pixel_size, data, outpath, settings)
    
profile.py
    Code to work on and fit profiles.
