# Supplementary material for: Single-molecule digital sizing of proteins in solution
Source: Nat Commun. 2024 Sep 4;15:7740. doi: 10.1038/s41467-024-50825-9 (PMC11375031; doi:10.1038/s41467-024-50825-9)
Supplement: Supplementary file 5 — Supplementary Software [file 41467_2024_50825_MOESM5_ESM.zip › smMDS/smMDS/DiffusionProfileAnalysis/Samples/generate_metadata.py]

from diffusion_device.keys import metadata


# path to data
datapath = 'SampleData/UVim300ulph.tif'
json_infos = {}

# Data Type
# One of "single_pos_scan", "multi_pos_scan", "single_pos_image",
# multi_pos_image", "stack_multi_pos_image"
json_infos['Type of data'] = 'multi_pos_image'

# delimiter is the delimiter to separate values in file (None for space)
# skiprows is the number of rows to skip
# index are the index to select. List of tuple given to slice().
# transpose is only needed for 'single_pos_scan'. Should transpose?
json_infos['Scan file structure'] = {'delimiter': None, 'skiprows': 1, 'index': ((None, None), (1, None)), 'transpose': False}

# Location of the data file(s).
# If None, will take the last path part of datapath.
json_infos['Image file name'] = None

# Background file, relative to the image file. None means no background
json_infos['Background file name'] = 'UVbg.tif'

# image file to remove the background coming from the optics (Not chip related)
json_infos['Optics background file name'] = None

# Should the optics background be subtracted instead of divided.
json_infos['Subtract optics background'] = False

# Image exposition time [s]
json_infos['Image exposition time [s]'] = 1

# Background image exposition time [s]
json_infos['Background image exposition time [s]'] = 1

# Optics background image exposition time [s]
json_infos['Optics background image exposition time [s]'] = None

# Height of the channel [m]
json_infos['Wz[m]'] = 53e-6

# Width of the channel [m]
json_infos['Wy[m]'] = 100e-6

# Width of the walls [m] (Only for multiple channel in an image)
json_infos['Wall Width [m]'] = 100e-6

# Number of channels in a file
json_infos['Number of channels in a file'] = 4

# Flow [ulph].
json_infos['Q[ulph]'] = 300

# Reading position at the middle of the image [m]
json_infos['Read Positions [m]'] = [
    0.0,
    2.556e-3,
    21.953e-3,
    45.1e-3]

# Pixel Size [m]
json_infos['Pixel Size [m]'] = 833e-9

# order of the region of interest [px]
json_infos['Image border[px] (t, d, l, r)'] = [
    None,
    None,
    None,
    None]

# Date [YYYYMMDD]
json_infos['Date [YYYYMMDD]'] = '20100231'

# Analyte informations
json_infos['Analyte informations'] = '15uM BSA'

# Buffer informations
json_infos['Buffer informations'] = '100mM phosphate pH8'

# Device informations
json_infos['Device informations'] = 'Kadi100x50 model 1'

# profile position. None means the mean over Z is used.
json_infos['Z position of scans [m]'] = None

# Where is the flow going for each reading position?
# For scans, only use 'u' up or 'd' down
json_infos['Flow direction (u, d, l, r)'] = [
    'u',
    'd',
    'u',
    'd']

# Operator
json_infos['Operator'] = 'Kadi'

# Success [1-3]
json_infos['Success [1-3]'] = 3

# Temperature [K]
json_infos['Temperature [K]'] = 295

# Viscosity [Pa s]
json_infos['Viscosity [Pa s]'] = 1e-3

# Frame rate for movies
json_infos['Frame rate [1/s]'] = None

# For non constant frames rate
json_infos['Frames times [s]'] = None

# Inlet channel location in multiple pos data.
# (top, bottom, left, right)
# For scan, use only left and right.
json_infos['Inlet location'] = None

# For scans: Is the wall brighter than the channel background?
json_infos['Bright wall?'] = False

metadata.generate_json(datapath, json_infos)
