# Supplementary material for: Single-molecule digital sizing of proteins in solution
Source: Nat Commun. 2024 Sep 4;15:7740. doi: 10.1038/s41467-024-50825-9 (PMC11375031; doi:10.1038/s41467-024-50825-9)
Supplement: Supplementary file 5 — Supplementary Software [file 41467_2024_50825_MOESM5_ESM.zip › smMDS/smMDS/DiffusionProfileAnalysis/test_Samples.py]

# -*- coding: utf-8 -*-
"""
Created on Tue Dec 12 15:39:51 2017

@author: quentinpeter
"""

import os
import shutil
from unittest import TestCase


class TestSamples(TestCase):
    def test_scripts(self):
        with open("generate_generators.py") as f:
            exec(f.read())
        os.chdir("Samples")
        if os.path.exists("output"):
            shutil.rmtree("output")
        with open("generate_metadata.py") as f:
            exec(f.read())
        with open("generate_settings.py") as f:
            exec(f.read())
        with open("sizescript.py") as f:
            exec(f.read())
        self.assertTrue(os.path.exists("output"))
        shutil.rmtree("output")
