# Supplementary material for: Single-molecule digital sizing of proteins in solution
Source: Nat Commun. 2024 Sep 4;15:7740. doi: 10.1038/s41467-024-50825-9 (PMC11375031; doi:10.1038/s41467-024-50825-9)
Supplement: Supplementary file 5 — Supplementary Software [file 41467_2024_50825_MOESM5_ESM.zip › smMDS/smMDS/Example/ExpectedResults/DiffusionProfileAnalysis/Alldata_metadata.json]

{
    "Type of data": "multi_pos_scan",
    "Scan file structure": {
        "delimiter": ",",
        "skiprows": 0,
        "index": [
            [
                0,
                400
            ],
            [
                1,
                2
            ]
        ],
        "transpose": false
    },
    "Image file name": "Alldata.txt",
    "Subtract optics background": false,
    "Image exposition time [s]": 1,
    "Background image exposition time [s]": 1,
    "Wz[m]": 27e-6,
    "Wy[m]": 225e-6,
    "Wall Width [m]": 50e-6,
    "Number of channels in a file": 4,
    "Q[ulph]": 100,
    "Read Positions [m]": [
        1e-3,
        16e-3,
        40e-3,
        80e-3
    ],
    "Pixel Size [m]": 3.516e-6,
    "Date [YYYYMMDD]": "20201115",
    "Analyte informations": "20pM HSA",
    "Buffer informations": "1xPBS pH7",
    "Device informations": "Kadi100x50 model 1",
    "Flow direction (u, d, l, r)": [
        "d",
        "u",
        "d",
        "u"
    ],
    "Operator": "Rapha\u00ebl",
    "Success [1-3]": 3,
    "Temperature [K]": 295,
    "Viscosity [Pa s]": 1e-3,
    "Bright wall?": false
}
