# Supplementary material for: Single-molecule digital sizing of proteins in solution
Source: Nat Commun. 2024 Sep 4;15:7740. doi: 10.1038/s41467-024-50825-9 (PMC11375031; doi:10.1038/s41467-024-50825-9)
Supplement: Supplementary file 5 — Supplementary Software [file 41467_2024_50825_MOESM5_ESM.zip › smMDS/smMDS/Example/ExpectedResults/DiffusionProfileAnalysis/Alldata_result.txt]

Reduced least square: 0.599120
Apparent pixel size: 2.960526 um
Signal over noise: 6.968599
Radius: 3.686598 nm
Radius error std: 0.043604 nm
Profiles:
-2.905882352941176805e+00 4.231302626202775308e-01 6.482487051038817505e+00 8.614343116261322209e+00 4.239116200666805057e+00 5.780934778593307399e-01 1.094117647058823195e+00 1.177633854518010947e-01 7.467320866884663566e-02 6.017392162523085286e-01 2.072033970290902527e+00 5.087277108677864312e+00 6.094117647058823195e+00 5.092555585433775178e+00 3.088354285430765067e+00 3.104082308689892322e+00 3.587034666241788017e+00 3.603301277877361208e+00 2.048980523778664242e+00 1.634272439523451137e+00 2.063146485412734599e+00 1.611703877883369440e+00 3.133491408710925796e+00 2.528755054576159900e+00 4.237446732033159691e+00 5.516151154567149106e+00 5.678386089555005789e+00 9.214878170393085099e+00 1.322328077039908756e+01 2.043803195542451334e+01 4.279835631471517843e+01 9.579560880582906179e+01 2.978718392311569687e+02 7.791692108003007888e+02 1.441251026152851409e+03 2.038249717701689178e+03 2.369931394199534680e+03 2.472039589619304934e+03 2.510672711600212551e+03 2.509210587998104529e+03 2.394859370255207523e+03 2.000480151445063939e+03 1.395414693303433523e+03 7.528789747130454089e+02 2.973624551233126567e+02 1.061579308992765078e+02 4.499104322119542587e+01 2.465547694583180416e+01 8.182345810621578508e+00 4.128948663125177276e+00 6.515612566190698729e+00 6.674723377928450496e+00 8.842236789672208275e+00 6.585275461823040466e+00 2.920302285310551582e+00 1.505109316183184553e+00 5.231880513198804650e+00 3.348440600029685577e+00 4.261289613219829242e+00 4.704473923532225932e+00 4.293140808825121724e+00 7.500566570597433369e+00 6.679266123514191023e+00 5.699931177946481853e+00 1.278117363683959518e+01 8.553910014589551025e+00 6.456557234901554310e-01 4.007846694208182292e+00 4.012533742582968799e+00 3.330952508852174532e+00 1.612045323466126945e+00 3.829830032456901900e+00 6.094117647058823195e+00 5.467297616156140627e+00 2.578434923442068705e+00 1.725138977964511877e+00
1.094117647058823195e+00 5.571682613241986992e+00 4.298890360582543479e+00 5.893546233538109469e+00 4.290487760576540133e+00 4.998033240301471558e+00 1.234224759301200258e+01 2.196714928111019649e+00 9.286075536283197707e+00 1.009411764705882320e+01 1.192295533355915005e+01 1.667671511331713319e+01 1.158239678753983348e+01 1.201483844031348980e+01 1.209411764705882320e+01 1.024427346054347510e+01 1.565625410661388095e+01 2.631447497292629834e+01 3.454390999315628363e+01 5.469393620559616664e+01 5.515869230379363586e+01 8.978257939792629827e+01 1.099470238691544637e+02 1.365207545653405816e+02 1.843416868673475051e+02 2.268231185645121570e+02 3.324293051639467649e+02 4.530598347334192795e+02 5.162279502436912253e+02 6.116642433950936493e+02 7.758182354748544185e+02 9.038692118005550356e+02 1.020527562267912003e+03 1.160839582500204187e+03 1.252929217542818833e+03 1.357622302442269984e+03 1.443462155826643084e+03 1.443180708467186605e+03 1.401244924785492685e+03 1.411798169966583600e+03 1.346605748646277789e+03 1.303953479928595698e+03 1.264810171558427328e+03 1.152931464504187488e+03 1.015048067471486547e+03 8.836737689243983596e+02 7.652691329371567690e+02 6.261862554775585750e+02 5.783646711116176675e+02 4.266498002641267817e+02 3.861563239146481692e+02 2.660553876219233871e+02 1.950491332107332312e+02 1.778330440147463207e+02 1.228476096876729002e+02 8.692410387402102856e+01 6.783999655071534107e+01 4.509411764705882320e+01 4.489586708386912051e+01 3.193796140714472998e+01 2.309411764705882320e+01 2.292170170044447275e+01 1.514142293371541648e+01 1.693959788708002634e+01 1.109411764705882320e+01 1.100425386706042019e+01 8.094117647058823195e+00 8.162429433730446604e+00 1.027540036374537280e+01 1.459547413365419999e+01 2.215491177079769614e+00 5.136676140400641799e+00 6.094117647058823195e+00 5.953838267024350372e+00 3.142978090405154745e+00 3.941234367015332918e+00
5.325501527934306090e+00 1.209411764705882320e+01 1.224314220757112182e+01 1.597604727667009072e+01 1.355014948850066148e+01 2.413767573719140813e+01 2.500280016679066009e+01 2.395378666949935464e+01 4.099439756678464875e+01 3.950980316816755078e+01 4.779691506888003971e+01 5.981330769635084010e+01 5.561848140834671739e+01 6.536174674009538421e+01 8.646832433027313414e+01 1.070941176470588232e+02 1.102273839340668360e+02 1.527875657341971873e+02 1.397004427569462734e+02 2.008237895485949878e+02 2.106195925281446648e+02 2.248109666627209435e+02 3.186002313100632364e+02 3.386165811420073624e+02 3.715180509755987259e+02 4.258273806879552694e+02 4.942832003405179648e+02 5.676577594044085799e+02 5.597089765390929870e+02 6.309204864375147963e+02 6.881509353889304066e+02 7.115440913005747916e+02 8.355954958479246670e+02 8.476699631199833220e+02 9.110642863819502963e+02 8.863730487291907139e+02 8.968767611667004758e+02 9.007438410462727916e+02 9.412402974192256124e+02 9.009094940335691035e+02 8.789425606789112635e+02 8.430736549017257175e+02 8.572107785348273410e+02 8.029319218214214970e+02 8.077851379437346395e+02 6.990527722039759055e+02 6.804254670000681244e+02 6.450087705509923808e+02 6.073832344312834266e+02 5.376861575764627332e+02 5.248756544722441504e+02 4.480566345583005727e+02 3.651060562027915353e+02 3.446394997135788572e+02 3.217441910553048388e+02 2.695279434820737379e+02 2.392991870334599014e+02 1.845524933176909883e+02 1.839962668428144354e+02 1.584594921853040432e+02 1.132077745285654089e+02 1.139358939601235079e+02 8.431810026334888164e+01 6.810936816442200836e+01 5.507918172307655169e+01 4.077250600794976521e+01 4.460921086773155508e+01 4.344435145231815909e+01 2.820490612978576195e+01 3.649212043500006075e+01 2.819361594590757392e+01 2.482292160798583680e+01 2.717260944589254379e+01 2.085729016424171789e+01 1.090561470682256129e+01 9.141099695870000374e+00
5.191263372778793439e+01 5.809411764705882320e+01 5.930543933384474542e+01 6.821735046573891736e+01 7.084878620860119725e+01 8.232951293496020639e+01 7.851900010258947304e+01 8.954210725260600157e+01 1.023037832955613595e+02 1.249958317087064046e+02 1.405425518643242242e+02 1.605536994414455592e+02 1.516626723218332984e+02 1.569692287900953716e+02 1.777525555810359492e+02 2.363207269275307851e+02 2.505995303340551175e+02 2.622995979397826432e+02 2.797846325096535907e+02 2.876615539880112351e+02 3.419551072837603556e+02 3.551615834225731305e+02 3.503147630457355604e+02 3.832082129393343735e+02 4.184451258335617467e+02 4.438219542587482351e+02 4.686129328582157427e+02 5.011360081593558107e+02 5.120695859834593193e+02 5.429397131465655093e+02 5.573537702281034854e+02 5.738351277516668461e+02 6.209892076347168768e+02 6.248479766271420885e+02 6.559367048354450844e+02 6.309981798276323843e+02 6.584047688718150084e+02 6.634223995975104344e+02 6.557026962022873704e+02 6.889753261169313419e+02 6.286778508785520216e+02 6.213889007279119596e+02 6.495818065156166767e+02 6.498295532476860217e+02 6.005596339282507188e+02 6.027107557471675818e+02 5.860364630409094389e+02 5.665652278533883646e+02 5.426902073096366621e+02 5.088386479283346375e+02 4.711080957345200204e+02 4.257331573657755257e+02 4.152249409908274629e+02 4.097352395780945926e+02 3.723349684281405985e+02 3.500720516032018281e+02 3.325879650467473425e+02 3.017040838405054615e+02 2.794227376657196942e+02 2.666271718653672451e+02 2.336182927651948376e+02 2.053194702408950718e+02 2.024204960903024926e+02 1.798506712781265549e+02 1.640447087712756229e+02 1.348128595780995056e+02 1.237493635778878911e+02 1.118671409033876216e+02 1.125354672343922289e+02 1.036422304278112279e+02 8.951025943437419130e+01 9.014958100392205154e+01 9.363518856449161376e+01 6.293189109677657456e+01 5.818363352220595885e+01 4.846805518279779079e+01
Fits:
-2.905882352941176805e+00 4.231302626202775308e-01 6.482487051038817505e+00 8.614343116261322209e+00 4.239116200666805057e+00 5.780934778593307399e-01 1.094117647058823195e+00 1.177633854518010947e-01 7.467320866884663566e-02 6.017392162523085286e-01 2.072033970290902527e+00 5.087277108677864312e+00 6.094117647058823195e+00 5.092555585433775178e+00 3.088354285430765067e+00 3.104082308689892322e+00 3.587034666241788017e+00 3.603301277877361208e+00 2.048980523778664242e+00 1.634272439523451137e+00 2.063146485412734599e+00 1.611703877883369440e+00 3.133491408710925796e+00 2.528755054576159900e+00 4.237446732033159691e+00 5.516151154567149106e+00 5.678386089555005789e+00 9.214878170393085099e+00 1.322328077039908756e+01 2.043803195542451334e+01 4.279835631471517843e+01 9.579560880582906179e+01 2.978718392311569687e+02 7.791692108003007888e+02 1.441251026152851409e+03 2.038249717701689178e+03 2.369931394199534680e+03 2.472039589619304934e+03 2.510672711600212551e+03 2.509210587998104529e+03 2.394859370255207523e+03 2.000480151445063939e+03 1.395414693303433523e+03 7.528789747130454089e+02 2.973624551233126567e+02 1.061579308992765078e+02 4.499104322119542587e+01 2.465547694583180416e+01 8.182345810621578508e+00 4.128948663125177276e+00 6.515612566190698729e+00 6.674723377928450496e+00 8.842236789672208275e+00 6.585275461823040466e+00 2.920302285310551582e+00 1.505109316183184553e+00 5.231880513198804650e+00 3.348440600029685577e+00 4.261289613219829242e+00 4.704473923532225932e+00 4.293140808825121724e+00 7.500566570597433369e+00 6.679266123514191023e+00 5.699931177946481853e+00 1.278117363683959518e+01 8.553910014589551025e+00 6.456557234901554310e-01 4.007846694208182292e+00 4.012533742582968799e+00 3.330952508852174532e+00 1.612045323466126945e+00 3.829830032456901900e+00 6.094117647058823195e+00 5.467297616156140627e+00 2.578434923442068705e+00 1.725138977964511877e+00
3.340456185918680987e+00 3.341655398331067062e+00 3.346036658429021760e+00 3.355938556714207710e+00 3.375068264985974231e+00 3.409393729555290964e+00 3.468044937333413902e+00 3.564495359875582636e+00 3.718562764507332918e+00 3.959741339445327579e+00 4.332299032195948030e+00 4.902907325102281000e+00 5.771304407649248347e+00 7.084185978562152819e+00 9.053180025588574154e+00 1.197675903036740053e+01 1.626497492712437065e+01 2.246706395732308437e+01 3.129853735621755106e+01 4.366243893748220017e+01 6.066201048384753847e+01 8.359447288374023799e+01 1.139157891129160305e+02 1.531738875474535462e+02 2.028975313989190852e+02 2.644386517968280828e+02 3.387817178851052518e+02 4.263229969315402172e+02 5.266466799383667876e+02 6.383374855498740317e+02 7.588534071538922490e+02 8.845014844271446464e+02 1.010545126739442139e+03 1.131448503787792333e+03 1.241255220888729127e+03 1.334063022571541978e+03 1.404551600956995344e+03 1.448493932529161157e+03 1.463174470790874011e+03 1.447676219457989419e+03 1.402977167227282280e+03 1.331840972371372573e+03 1.238538264883027068e+03 1.128416148750754928e+03 1.007384055760681917e+03 8.813928358267032763e+02 7.559580075946261104e+02 6.357869322809907544e+02 5.245367012247471621e+02 4.247132737170009023e+02 3.377005473650991121e+02 2.638841354730363946e+02 2.028464828888992031e+02 1.535899185634559956e+02 1.147516018828727624e+02 8.479952289683662059e+01 6.218646440940246833e+01 4.545696360109015188e+01 3.331733115973064940e+01 2.466791165107359873e+01 1.860778330035130779e+01 1.442418632272262613e+01 1.157004656038748358e+01 9.636988791553674716e+00 8.329078456438788081e+00 7.437841071356008804e+00 6.820684119309060378e+00 6.383392344879735170e+00 6.065868522064898904e+00 5.831150916175751320e+00 5.657293996920072843e+00 5.531339275776230302e+00 5.445062911850275356e+00 5.392136718050193345e+00 5.366082267091647040e+00 5.358694777142235743e+00
9.910036244429788255e+00 1.000239454026746344e+01 1.032921296822197910e+01 1.099922716705616210e+01 1.210709639200955223e+01 1.374884560128109534e+01 1.603236400713264231e+01 1.908305292458541302e+01 2.304839803413538490e+01 2.810075869321747177e+01 3.443720053221455402e+01 4.227921117383583294e+01 5.187078760221959328e+01 6.347325148892713997e+01 7.735986379958229975e+01 9.380802023750507601e+01 1.130876843811373078e+02 1.354498729534694803e+02 1.611124540830216176e+02 1.902429497664692803e+02 2.229428479435637769e+02 2.592304984714853049e+02 2.990237659640739025e+02 3.421269153651170427e+02 3.882190278795390554e+02 4.368462786126220863e+02 4.874211815544426827e+02 5.392266988381421697e+02 5.914274049406892573e+02 6.430880697892299622e+02 6.931985361189387049e+02 7.407051737696314149e+02 7.845461616751158545e+02 8.236909735363324216e+02 8.571812897137363052e+02 8.841688267216924260e+02 9.039525568167681513e+02 9.160098169311505671e+02 9.200176792752605479e+02 9.158693325947518815e+02 9.036789586558472820e+02 8.837746686862876686e+02 8.566857044595350317e+02 8.231183916737079471e+02 7.839239515746641018e+02 7.400640240852583247e+02 6.925706073428668788e+02 6.425051757409670472e+02 5.909205849219669062e+02 5.388247781669438154e+02 4.871499287383664978e+02 4.367275778741840213e+02 3.882705353842579257e+02 3.423621633452170840e+02 2.994513031356868851e+02 2.598547594642586205e+02 2.237648288666296992e+02 1.912595216454236322e+02 1.623181004590801422e+02 1.368374992741042888e+02 1.146481761441169027e+02 9.553235937189919014e+01 7.923980771892135522e+01 6.550115329010263565e+01 5.404172075533951869e+01 4.459145700252204136e+01 3.689226804596929554e+01 3.070522210230905458e+01 2.581396885122890339e+01 2.202615008537907215e+01 1.917456669101263600e+01 1.711463930242956977e+01 1.571950623656922907e+01 1.487366786232906080e+01 1.446052545376570642e+01 1.434372360307927963e+01
7.422303796357604710e+01 7.447440087944360698e+01 7.536010602354734544e+01 7.715110771941728274e+01 8.003891993200170418e+01 8.416192570402346007e+01 8.962268099814559719e+01 9.649650245703041662e+01 1.048392400105821309e+02 1.146919646990990458e+02 1.260816252832079130e+02 1.390224015529481960e+02 1.535157030015349449e+02 1.695481365838738839e+02 1.870907191559998068e+02 2.060974098482421937e+02 2.265027302815217922e+02 2.482208006539857195e+02 2.711440859855507028e+02 2.951420268505934814e+02 3.200610447028712997e+02 3.457245850047509066e+02 3.719336203536876724e+02 3.984682750540505367e+02 4.250897780625771247e+02 4.515431710188871648e+02 4.775606577996645115e+02 5.028655000262311887e+02 5.271766104132926785e+02 5.502131227331083210e+02 5.716996190633175274e+02 5.913716449628060445e+02 6.089804717372619507e+02 6.242985226247101309e+02 6.371244310682236573e+02 6.472867285556693560e+02 6.546481396921326450e+02 6.591088042933796487e+02 6.606077985720118022e+02 6.591252047646388519e+02 6.546825779392505638e+02 6.473417719866585003e+02 6.372043012618638613e+02 6.244089168111630670e+02 6.091279751184898714e+02 5.915643839839380007e+02 5.719469859316857310e+02 5.505253999307832373e+02 5.275654998492891536e+02 5.033438889756770891e+02 4.781425150323493654e+02 4.522439392306217201e+02 4.259263339898067215e+02 3.994591058613252699e+02 3.730990955037385106e+02 3.470872271968758014e+02 3.216459298953927828e+02 2.969769460722066583e+02 2.732601543588244226e+02 2.506529353002677283e+02 2.292896422683465119e+02 2.092824241575731889e+02 1.907220331868930998e+02 1.736783906292085362e+02 1.582026097089557766e+02 1.443281627540215197e+02 1.320713682652034038e+02 1.214331962870789852e+02 1.123989887568532140e+02 1.049367479634201317e+02 9.899619342697044999e+01 9.450354363313172712e+01 9.135300873850606251e+01 8.939750183357800495e+01 8.843002628279202781e+01 8.815542044302078750e+01
