# Supplementary material for: Single-molecule digital sizing of proteins in solution
Source: Nat Commun. 2024 Sep 4;15:7740. doi: 10.1038/s41467-024-50825-9 (PMC11375031; doi:10.1038/s41467-024-50825-9)
Supplement: Supplementary file 5 — Supplementary Software [file 41467_2024_50825_MOESM5_ESM.zip › smMDS/smMDS/Example/ExpectedResults/DiffusionProfileAnalysis/Alldata_scan.csv]

X	Y0
0	2.094117647058823
1	-1.9058823529411768
2	-2.905882352941177
3	2.094117647058823
4	-2.905882352941177
5	-4.905882352941177
6	-4.905882352941177
7	-3.905882352941177
8	-4.905882352941177
9	-4.905882352941177
10	-3.905882352941177
11	-4.905882352941177
12	-0.9058823529411768
13	-0.9058823529411768
14	-2.905882352941177
15	-3.905882352941177
16	7.094117647058823
17	-4.905882352941177
18	-4.905882352941177
19	-0.9058823529411768
20	-2.905882352941177
21	-2.905882352941177
22	4.094117647058823
23	9.094117647058823
24	8.094117647058823
25	0.0941176470588232
26	1.0941176470588232
27	1.0941176470588232
28	-0.9058823529411768
29	1.0941176470588232
30	0.0941176470588232
31	4.094117647058823
32	6.094117647058823
33	6.094117647058823
34	4.094117647058823
35	2.094117647058823
36	4.094117647058823
37	3.094117647058823
38	4.094117647058823
39	0.0941176470588232
40	3.094117647058823
41	1.0941176470588232
42	2.094117647058823
43	4.094117647058823
44	1.0941176470588232
45	7.094117647058823
46	4.094117647058823
47	7.094117647058823
48	11.094117647058823
49	15.094117647058823
50	25.094117647058823
51	58.09411764705882
52	128.09411764705882
53	442.09411764705885
54	1063.0941176470587
55	1757.0941176470587
56	2271.0941176470587
57	2451.0941176470587
58	2489.0941176470587
59	2528.0941176470587
60	2494.0941176470587
61	2316.0941176470587
62	1752.0941176470587
63	1117.0941176470587
64	471.09411764705885
65	164.09411764705882
66	62.09411764705882
67	32.09411764705882
68	19.094117647058823
69	0.0941176470588232
70	7.094117647058823
71	6.094117647058823
72	7.094117647058823
73	10.094117647058823
74	4.094117647058823
75	2.094117647058823
76	1.0941176470588232
77	8.094117647058823
78	0.0941176470588232
79	7.094117647058823
80	3.094117647058823
81	5.094117647058823
82	9.094117647058823
83	5.094117647058823
84	6.094117647058823
85	17.094117647058823
86	3.094117647058823
87	-0.9058823529411768
88	7.094117647058823
89	2.094117647058823
90	4.094117647058823
91	0.0941176470588232
92	6.094117647058823
93	6.094117647058823
94	5.094117647058823
95	1.0941176470588232
96	2.094117647058823
97	0.0941176470588232
98	-3.905882352941177
99	2.094117647058823
100	-3.905882352941177
101	-2.905882352941177
102	21.094117647058823
103	-0.9058823529411768
104	-4.905882352941177
105	-4.905882352941177
106	-4.905882352941177
107	-3.905882352941177
108	-4.905882352941177
109	2.094117647058823
110	-3.905882352941177
111	-3.905882352941177
112	-2.905882352941177
113	1.0941176470588232
114	4.094117647058823
115	3.094117647058823
116	6.094117647058823
117	6.094117647058823
118	5.094117647058823
119	2.094117647058823
120	15.094117647058823
121	10.094117647058823
122	8.094117647058823
123	8.094117647058823
124	11.094117647058823
125	11.094117647058823
126	17.094117647058823
127	15.094117647058823
128	23.094117647058823
129	23.094117647058823
130	32.09411764705882
131	45.09411764705882
132	45.09411764705882
133	68.09411764705882
134	87.09411764705882
135	123.09411764705882
136	178.09411764705882
137	195.09411764705882
138	266.09411764705885
139	386.09411764705885
140	426.09411764705885
141	578.0941176470589
142	625.0941176470589
143	764.0941176470589
144	882.0941176470589
145	1013.0941176470589
146	1151.0941176470587
147	1264.0941176470587
148	1303.0941176470587
149	1345.0941176470587
150	1412.0941176470587
151	1400.0941176470587
152	1443.0941176470587
153	1446.0941176470587
154	1361.0941176470587
155	1256.0941176470587
156	1166.0941176470587
157	1025.0941176470587
158	909.0941176470589
159	783.0941176470589
160	616.0941176470589
161	519.0941176470589
162	459.09411764705885
163	338.09411764705885
164	229.09411764705882
165	187.09411764705882
166	138.09411764705882
167	111.09411764705882
168	92.09411764705882
169	55.09411764705882
170	56.09411764705882
171	35.09411764705882
172	27.094117647058823
173	16.094117647058823
174	10.094117647058823
175	12.094117647058823
176	12.094117647058823
177	11.094117647058823
178	17.094117647058823
179	12.094117647058823
180	10.094117647058823
181	10.094117647058823
182	1.0941176470588232
183	13.094117647058823
184	5.094117647058823
185	4.094117647058823
186	6.094117647058823
187	4.094117647058823
188	6.094117647058823
189	1.0941176470588232
190	1.0941176470588232
191	-4.905882352941177
192	-4.905882352941177
193	-3.905882352941177
194	-3.905882352941177
195	-1.9058823529411768
196	-1.9058823529411768
197	-4.905882352941177
198	0.0941176470588232
199	-4.905882352941177
200	-3.905882352941177
201	-4.905882352941177
202	-2.905882352941177
203	-4.905882352941177
204	-4.905882352941177
205	-4.905882352941177
206	5.094117647058823
207	5.094117647058823
208	12.094117647058823
209	12.094117647058823
210	16.094117647058823
211	13.094117647058823
212	24.094117647058823
213	25.094117647058823
214	23.094117647058823
215	41.09411764705882
216	39.09411764705882
217	47.09411764705882
218	60.09411764705882
219	55.09411764705882
220	64.09411764705882
221	85.09411764705882
222	107.09411764705882
223	107.09411764705882
224	154.09411764705882
225	135.09411764705882
226	200.09411764705882
227	210.09411764705882
228	217.09411764705882
229	317.09411764705885
230	336.09411764705885
231	367.09411764705885
232	420.09411764705885
233	487.09411764705885
234	569.0941176470589
235	553.0941176470589
236	625.0941176470589
237	687.0941176470589
238	698.0941176470589
239	835.0941176470589
240	840.0941176470589
241	914.0941176470589
242	885.0941176470589
243	897.0941176470589
244	895.0941176470589
245	946.0941176470589
246	903.0941176470589
247	884.0941176470589
248	840.0941176470589
249	865.0941176470589
250	800.0941176470589
251	823.0941176470589
252	701.0941176470589
253	685.0941176470589
254	649.0941176470589
255	618.0941176470589
256	538.0941176470589
257	535.0941176470589
258	461.09411764705885
259	368.09411764705885
260	347.09411764705885
261	330.09411764705885
262	273.09411764705885
263	249.09411764705882
264	184.09411764705882
265	187.09411764705882
266	167.09411764705882
267	112.09411764705882
268	119.09411764705882
269	87.09411764705882
270	70.09411764705882
271	58.09411764705882
272	40.09411764705882
273	44.09411764705882
274	47.09411764705882
275	26.094117647058823
276	38.09411764705882
277	29.094117647058823
278	24.094117647058823
279	28.094117647058823
280	23.094117647058823
281	11.094117647058823
282	10.094117647058823
283	5.094117647058823
284	-4.905882352941177
285	-3.905882352941177
286	-0.9058823529411768
287	-3.905882352941177
288	-2.905882352941177
289	-4.905882352941177
290	-4.905882352941177
291	-3.905882352941177
292	-2.905882352941177
293	-4.905882352941177
294	15.094117647058823
295	-4.905882352941177
296	-4.905882352941177
297	2.094117647058823
298	-2.905882352941177
299	15.094117647058823
300	61.09411764705882
301	57.09411764705882
302	65.09411764705882
303	104.09411764705882
304	85.09411764705882
305	91.09411764705882
306	108.09411764705882
307	114.09411764705882
308	111.09411764705882
309	128.09411764705882
310	137.09411764705882
311	173.09411764705882
312	182.09411764705882
313	209.09411764705882
314	204.09411764705882
315	243.09411764705882
316	274.09411764705885
317	281.09411764705885
318	308.09411764705885
319	340.09411764705885
320	353.09411764705885
321	378.09411764705885
322	419.09411764705885
323	414.09411764705885
324	429.09411764705885
325	483.09411764705885
326	516.0941176470589
327	550.0941176470589
328	571.0941176470589
329	590.0941176470589
330	606.0941176470589
331	599.0941176470589
332	663.0941176470589
333	646.0941176470589
334	615.0941176470589
335	632.0941176470589
336	703.0941176470589
337	644.0941176470589
338	668.0941176470589
339	656.0941176470589
340	625.0941176470589
341	663.0941176470589
342	616.0941176470589
343	622.0941176470589
344	563.0941176470589
345	556.0941176470589
346	540.0941176470589
347	506.09411764705885
348	500.09411764705885
349	462.09411764705885
350	440.09411764705885
351	414.09411764705885
352	377.09411764705885
353	345.09411764705885
354	357.09411764705885
355	339.09411764705885
356	278.09411764705885
357	280.09411764705885
358	259.09411764705885
359	249.09411764705882
360	234.09411764705882
361	168.09411764705882
362	155.09411764705882
363	151.09411764705882
364	162.09411764705882
365	137.09411764705882
366	123.09411764705882
367	99.09411764705882
368	88.09411764705882
369	77.09411764705882
370	83.09411764705882
371	69.09411764705882
372	68.09411764705882
373	58.09411764705882
374	58.09411764705882
375	51.09411764705882
376	26.094117647058823
377	3.094117647058823
378	-4.905882352941177
379	5.094117647058823
380	-0.9058823529411768
381	-4.905882352941177
382	-4.905882352941177
383	-2.905882352941177
384	-3.905882352941177
385	-3.905882352941177
386	-3.905882352941177
387	16.094117647058823
388	-4.905882352941177
389	-4.905882352941177
390	-4.905882352941177
391	18.094117647058823
392	42.09411764705882
393	31.094117647058823
394	54.09411764705882
395	46.09411764705882
396	87.09411764705882
397	78.09411764705882
398	87.09411764705882
399	90.09411764705882
