# Supplementary material for: Single-molecule digital sizing of proteins in solution
Source: Nat Commun. 2024 Sep 4;15:7740. doi: 10.1038/s41467-024-50825-9 (PMC11375031; doi:10.1038/s41467-024-50825-9)
Supplement: Supplementary file 5 — Supplementary Software [file 41467_2024_50825_MOESM5_ESM.zip › smMDS/smMDS/Example/ExpectedResults/SingleMoleculeAnalysis/Alldata.txt]

0.000000000000000000e+00	7.000000000000000000e+00	1.357142857142857117e+01	1.400000000000000000e+01	1.700000000000000000e+01	5.651000000000000000e+03
2.919999999999999929e+00	3.000000000000000000e+00	1.266666666666666607e+01	1.200000000000000000e+01	1.600000000000000000e+01	5.535000000000000000e+03
5.830000000000000071e+00	2.000000000000000000e+00	1.500000000000000000e+01	1.500000000000000000e+01	1.900000000000000000e+01	5.460000000000000000e+03
8.750000000000000000e+00	7.000000000000000000e+00	1.414285714285714235e+01	1.400000000000000000e+01	2.000000000000000000e+01	5.598000000000000000e+03
1.166000000000000014e+01	2.000000000000000000e+00	2.200000000000000000e+01	2.200000000000000000e+01	3.400000000000000000e+01	7.623000000000000000e+03
1.458000000000000007e+01	0.000000000000000000e+00	0.000000000000000000e+00	0.000000000000000000e+00	0.000000000000000000e+00	1.312700000000000000e+04
1.750000000000000000e+01	0.000000000000000000e+00	0.000000000000000000e+00	0.000000000000000000e+00	0.000000000000000000e+00	1.330700000000000000e+04
2.041000000000000014e+01	1.000000000000000000e+00	1.100000000000000000e+01	1.100000000000000000e+01	1.100000000000000000e+01	1.307500000000000000e+04
2.332999999999999829e+01	0.000000000000000000e+00	0.000000000000000000e+00	0.000000000000000000e+00	0.000000000000000000e+00	1.420000000000000000e+04
2.623999999999999844e+01	0.000000000000000000e+00	0.000000000000000000e+00	0.000000000000000000e+00	0.000000000000000000e+00	1.360500000000000000e+04
2.916000000000000014e+01	1.000000000000000000e+00	1.100000000000000000e+01	1.100000000000000000e+01	1.100000000000000000e+01	1.419900000000000000e+04
3.207999999999999829e+01	0.000000000000000000e+00	0.000000000000000000e+00	0.000000000000000000e+00	0.000000000000000000e+00	1.352800000000000000e+04
3.499000000000000199e+01	4.000000000000000000e+00	1.275000000000000000e+01	1.200000000000000000e+01	1.700000000000000000e+01	1.394500000000000000e+04
3.790999999999999659e+01	4.000000000000000000e+00	1.175000000000000000e+01	1.150000000000000000e+01	1.400000000000000000e+01	1.489400000000000000e+04
4.082000000000000028e+01	2.000000000000000000e+00	1.600000000000000000e+01	1.600000000000000000e+01	1.800000000000000000e+01	1.486400000000000000e+04
4.374000000000000199e+01	1.000000000000000000e+00	1.400000000000000000e+01	1.400000000000000000e+01	1.400000000000000000e+01	1.302200000000000000e+04
4.665999999999999659e+01	1.200000000000000000e+01	7.133333333333332860e+01	2.900000000000000000e+01	3.140000000000000000e+02	1.359700000000000000e+04
4.957000000000000028e+01	0.000000000000000000e+00	0.000000000000000000e+00	0.000000000000000000e+00	0.000000000000000000e+00	1.287000000000000000e+04
5.249000000000000199e+01	0.000000000000000000e+00	0.000000000000000000e+00	0.000000000000000000e+00	0.000000000000000000e+00	1.394900000000000000e+04
5.539999999999999858e+01	4.000000000000000000e+00	3.225000000000000000e+01	3.800000000000000000e+01	4.300000000000000000e+01	1.278800000000000000e+04
5.832000000000000028e+01	2.000000000000000000e+00	1.700000000000000000e+01	1.700000000000000000e+01	2.200000000000000000e+01	6.234000000000000000e+03
6.122999999999999687e+01	2.000000000000000000e+00	1.850000000000000000e+01	1.850000000000000000e+01	1.900000000000000000e+01	5.763000000000000000e+03
6.415000000000000568e+01	9.000000000000000000e+00	1.500000000000000000e+01	1.300000000000000000e+01	2.500000000000000000e+01	5.822000000000000000e+03
6.706999999999999318e+01	1.400000000000000000e+01	1.850000000000000000e+01	1.750000000000000000e+01	2.900000000000000000e+01	5.983000000000000000e+03
6.998000000000000398e+01	1.300000000000000000e+01	1.792307692307692335e+01	1.500000000000000000e+01	3.200000000000000000e+01	5.862000000000000000e+03
7.290000000000000568e+01	5.000000000000000000e+00	2.680000000000000071e+01	1.500000000000000000e+01	6.700000000000000000e+01	5.803000000000000000e+03
7.581000000000000227e+01	6.000000000000000000e+00	2.066666666666666785e+01	1.700000000000000000e+01	5.200000000000000000e+01	5.997000000000000000e+03
7.873000000000000398e+01	6.000000000000000000e+00	2.383333333333333215e+01	2.150000000000000000e+01	4.700000000000000000e+01	5.922000000000000000e+03
8.165000000000000568e+01	4.000000000000000000e+00	2.250000000000000000e+01	2.200000000000000000e+01	2.900000000000000000e+01	5.725000000000000000e+03
8.456000000000000227e+01	6.000000000000000000e+00	1.966666666666666785e+01	1.400000000000000000e+01	5.000000000000000000e+01	5.783000000000000000e+03
8.748000000000000398e+01	5.000000000000000000e+00	2.060000000000000142e+01	2.100000000000000000e+01	3.000000000000000000e+01	5.730000000000000000e+03
9.039000000000000057e+01	9.000000000000000000e+00	1.777777777777777857e+01	1.600000000000000000e+01	2.600000000000000000e+01	5.992000000000000000e+03
9.331000000000000227e+01	1.100000000000000000e+01	1.918181818181818343e+01	1.700000000000000000e+01	3.100000000000000000e+01	5.897000000000000000e+03
9.623000000000000398e+01	1.100000000000000000e+01	1.909090909090908994e+01	1.800000000000000000e+01	2.800000000000000000e+01	6.051000000000000000e+03
9.914000000000000057e+01	9.000000000000000000e+00	1.511111111111111072e+01	1.200000000000000000e+01	3.000000000000000000e+01	5.810000000000000000e+03
1.020600000000000023e+02	7.000000000000000000e+00	1.928571428571428470e+01	1.700000000000000000e+01	3.200000000000000000e+01	5.900000000000000000e+03
1.049699999999999989e+02	9.000000000000000000e+00	1.700000000000000000e+01	1.400000000000000000e+01	3.000000000000000000e+01	5.832000000000000000e+03
1.078900000000000006e+02	8.000000000000000000e+00	1.387500000000000000e+01	1.250000000000000000e+01	2.200000000000000000e+01	5.999000000000000000e+03
1.108100000000000023e+02	9.000000000000000000e+00	1.611111111111111072e+01	1.500000000000000000e+01	3.300000000000000000e+01	5.885000000000000000e+03
1.137199999999999989e+02	5.000000000000000000e+00	1.400000000000000000e+01	1.200000000000000000e+01	2.400000000000000000e+01	6.108000000000000000e+03
1.166400000000000006e+02	8.000000000000000000e+00	1.650000000000000000e+01	1.500000000000000000e+01	2.700000000000000000e+01	6.145000000000000000e+03
1.195499999999999972e+02	6.000000000000000000e+00	1.933333333333333215e+01	1.150000000000000000e+01	5.700000000000000000e+01	6.195000000000000000e+03
1.224699999999999989e+02	7.000000000000000000e+00	1.471428571428571352e+01	1.400000000000000000e+01	2.700000000000000000e+01	6.258000000000000000e+03
1.253900000000000006e+02	9.000000000000000000e+00	1.888888888888888928e+01	1.500000000000000000e+01	4.100000000000000000e+01	6.371000000000000000e+03
1.283000000000000114e+02	6.000000000000000000e+00	1.916666666666666785e+01	1.400000000000000000e+01	4.300000000000000000e+01	6.071000000000000000e+03
1.312199999999999989e+02	1.200000000000000000e+01	1.825000000000000000e+01	1.700000000000000000e+01	3.700000000000000000e+01	6.229000000000000000e+03
1.341299999999999955e+02	9.000000000000000000e+00	1.800000000000000000e+01	1.500000000000000000e+01	2.800000000000000000e+01	6.361000000000000000e+03
1.370500000000000114e+02	1.200000000000000000e+01	1.850000000000000000e+01	1.600000000000000000e+01	3.500000000000000000e+01	6.331000000000000000e+03
1.399699999999999989e+02	1.600000000000000000e+01	1.993750000000000000e+01	1.500000000000000000e+01	4.900000000000000000e+01	6.615000000000000000e+03
1.428799999999999955e+02	2.000000000000000000e+01	1.685000000000000142e+01	1.450000000000000000e+01	3.300000000000000000e+01	6.818000000000000000e+03
1.458000000000000114e+02	3.000000000000000000e+01	2.413333333333333286e+01	1.700000000000000000e+01	1.160000000000000000e+02	7.838000000000000000e+03
1.487100000000000080e+02	6.300000000000000000e+01	2.634920634920634797e+01	2.100000000000000000e+01	6.800000000000000000e+01	9.896000000000000000e+03
1.516299999999999955e+02	1.330000000000000000e+02	2.479699248120300581e+01	2.000000000000000000e+01	1.010000000000000000e+02	1.420000000000000000e+04
1.545500000000000114e+02	4.470000000000000000e+02	2.876957494407158933e+01	2.100000000000000000e+01	1.560000000000000000e+02	2.871200000000000000e+04
1.574600000000000080e+02	1.068000000000000000e+03	3.078558052434457082e+01	2.200000000000000000e+01	1.440000000000000000e+02	5.426500000000000000e+04
1.603799999999999955e+02	1.762000000000000000e+03	3.561748013620885445e+01	2.600000000000000000e+01	2.340000000000000000e+02	8.616200000000000000e+04
1.632899999999999920e+02	2.276000000000000000e+03	4.399165202108962802e+01	3.200000000000000000e+01	3.490000000000000000e+02	1.208940000000000000e+05
1.662100000000000080e+02	2.456000000000000000e+03	5.112866449511400901e+01	3.500000000000000000e+01	4.100000000000000000e+02	1.439750000000000000e+05
1.691200000000000045e+02	2.494000000000000000e+03	5.708500400962309840e+01	3.950000000000000000e+01	4.850000000000000000e+02	1.595060000000000000e+05
1.720399999999999920e+02	2.533000000000000000e+03	5.360481642321357754e+01	3.800000000000000000e+01	3.500000000000000000e+02	1.531510000000000000e+05
1.749600000000000080e+02	2.499000000000000000e+03	5.083793517406962792e+01	3.400000000000000000e+01	4.990000000000000000e+02	1.456350000000000000e+05
1.778700000000000045e+02	2.321000000000000000e+03	4.377682033606204470e+01	3.000000000000000000e+01	2.550000000000000000e+02	1.227710000000000000e+05
1.807899999999999920e+02	1.757000000000000000e+03	3.550142287990893664e+01	2.600000000000000000e+01	2.460000000000000000e+02	8.622300000000000000e+04
1.836999999999999886e+02	1.122000000000000000e+03	3.190998217468805720e+01	2.300000000000000000e+01	2.080000000000000000e+02	5.873200000000000000e+04
1.866200000000000045e+02	4.760000000000000000e+02	2.601470588235294201e+01	1.900000000000000000e+01	1.710000000000000000e+02	3.032800000000000000e+04
1.895399999999999920e+02	1.690000000000000000e+02	2.557988165680473358e+01	1.800000000000000000e+01	1.200000000000000000e+02	1.661100000000000000e+04
1.924499999999999886e+02	6.700000000000000000e+01	2.514925373134328268e+01	1.900000000000000000e+01	8.200000000000000000e+01	1.068200000000000000e+04
1.953700000000000045e+02	3.700000000000000000e+01	2.008108108108108070e+01	1.600000000000000000e+01	8.600000000000000000e+01	8.178000000000000000e+03
1.982800000000000011e+02	2.400000000000000000e+01	2.154166666666666785e+01	2.000000000000000000e+01	4.000000000000000000e+01	7.207000000000000000e+03
2.011999999999999886e+02	5.000000000000000000e+00	1.919999999999999929e+01	1.600000000000000000e+01	3.400000000000000000e+01	6.475000000000000000e+03
2.041200000000000045e+02	1.200000000000000000e+01	1.900000000000000000e+01	1.900000000000000000e+01	3.000000000000000000e+01	6.504000000000000000e+03
2.070300000000000011e+02	1.100000000000000000e+01	1.590909090909090828e+01	1.300000000000000000e+01	2.600000000000000000e+01	6.286000000000000000e+03
2.099499999999999886e+02	1.200000000000000000e+01	1.641666666666666785e+01	1.500000000000000000e+01	2.600000000000000000e+01	6.327000000000000000e+03
2.128600000000000136e+02	1.500000000000000000e+01	1.733333333333333215e+01	1.500000000000000000e+01	3.900000000000000000e+01	6.202000000000000000e+03
2.157800000000000011e+02	9.000000000000000000e+00	1.511111111111111072e+01	1.200000000000000000e+01	3.400000000000000000e+01	6.238000000000000000e+03
2.186999999999999886e+02	7.000000000000000000e+00	1.500000000000000000e+01	1.100000000000000000e+01	2.600000000000000000e+01	5.936000000000000000e+03
2.216100000000000136e+02	6.000000000000000000e+00	1.316666666666666607e+01	1.300000000000000000e+01	1.600000000000000000e+01	6.053000000000000000e+03
2.245300000000000011e+02	1.300000000000000000e+01	1.623076923076922995e+01	1.500000000000000000e+01	2.800000000000000000e+01	6.142000000000000000e+03
2.274399999999999977e+02	5.000000000000000000e+00	1.400000000000000000e+01	1.300000000000000000e+01	1.900000000000000000e+01	5.926000000000000000e+03
2.303600000000000136e+02	1.200000000000000000e+01	1.391666666666666607e+01	1.250000000000000000e+01	1.800000000000000000e+01	6.230000000000000000e+03
2.332800000000000011e+02	8.000000000000000000e+00	1.975000000000000000e+01	1.850000000000000000e+01	3.300000000000000000e+01	6.271000000000000000e+03
2.361899999999999977e+02	1.000000000000000000e+01	1.290000000000000036e+01	1.050000000000000000e+01	2.300000000000000000e+01	6.072000000000000000e+03
2.391100000000000136e+02	1.400000000000000000e+01	1.621428571428571530e+01	1.300000000000000000e+01	3.600000000000000000e+01	6.282000000000000000e+03
2.420200000000000102e+02	1.000000000000000000e+01	1.559999999999999964e+01	1.500000000000000000e+01	3.000000000000000000e+01	6.297000000000000000e+03
2.449399999999999977e+02	1.100000000000000000e+01	1.572727272727272663e+01	1.300000000000000000e+01	2.800000000000000000e+01	6.287000000000000000e+03
2.478600000000000136e+02	2.200000000000000000e+01	1.754545454545454675e+01	1.650000000000000000e+01	2.800000000000000000e+01	6.265000000000000000e+03
2.507700000000000102e+02	8.000000000000000000e+00	1.512500000000000000e+01	1.300000000000000000e+01	2.500000000000000000e+01	6.134000000000000000e+03
2.536899999999999977e+02	4.000000000000000000e+00	1.225000000000000000e+01	1.150000000000000000e+01	1.600000000000000000e+01	5.980000000000000000e+03
2.566000000000000227e+02	1.200000000000000000e+01	1.700000000000000000e+01	1.450000000000000000e+01	3.800000000000000000e+01	6.197000000000000000e+03
2.595199999999999818e+02	7.000000000000000000e+00	1.528571428571428648e+01	1.600000000000000000e+01	2.100000000000000000e+01	6.096000000000000000e+03
2.624300000000000068e+02	9.000000000000000000e+00	1.600000000000000000e+01	1.300000000000000000e+01	2.700000000000000000e+01	6.163000000000000000e+03
2.653500000000000227e+02	5.000000000000000000e+00	1.480000000000000071e+01	1.500000000000000000e+01	1.800000000000000000e+01	5.968000000000000000e+03
2.682699999999999818e+02	1.100000000000000000e+01	1.672727272727272663e+01	1.700000000000000000e+01	2.300000000000000000e+01	6.069000000000000000e+03
2.711800000000000068e+02	1.100000000000000000e+01	1.809090909090908994e+01	1.700000000000000000e+01	3.800000000000000000e+01	6.007000000000000000e+03
2.741000000000000227e+02	1.000000000000000000e+01	2.250000000000000000e+01	1.850000000000000000e+01	5.000000000000000000e+01	5.957000000000000000e+03
2.770099999999999909e+02	6.000000000000000000e+00	1.350000000000000000e+01	1.250000000000000000e+01	1.900000000000000000e+01	5.880000000000000000e+03
2.799300000000000068e+02	7.000000000000000000e+00	2.285714285714285765e+01	1.700000000000000000e+01	4.700000000000000000e+01	6.094000000000000000e+03
2.828500000000000227e+02	5.000000000000000000e+00	1.580000000000000071e+01	1.600000000000000000e+01	2.000000000000000000e+01	8.131000000000000000e+03
2.857599999999999909e+02	1.000000000000000000e+00	1.000000000000000000e+01	1.000000000000000000e+01	1.000000000000000000e+01	1.561200000000000000e+04
2.886800000000000068e+02	7.000000000000000000e+00	1.400000000000000000e+01	1.400000000000000000e+01	1.700000000000000000e+01	1.389100000000000000e+04
2.915899999999999750e+02	1.000000000000000000e+00	1.000000000000000000e+01	1.000000000000000000e+01	1.000000000000000000e+01	1.290400000000000000e+04
2.945099999999999909e+02	2.000000000000000000e+00	1.000000000000000000e+01	1.000000000000000000e+01	1.000000000000000000e+01	1.453100000000000000e+04
2.974300000000000068e+02	2.600000000000000000e+01	2.907692307692307665e+01	1.500000000000000000e+01	2.180000000000000000e+02	1.670900000000000000e+04
3.003399999999999750e+02	4.000000000000000000e+00	1.100000000000000000e+01	1.100000000000000000e+01	1.200000000000000000e+01	1.584700000000000000e+04
3.032599999999999909e+02	0.000000000000000000e+00	0.000000000000000000e+00	0.000000000000000000e+00	0.000000000000000000e+00	1.508000000000000000e+04
3.061700000000000159e+02	0.000000000000000000e+00	0.000000000000000000e+00	0.000000000000000000e+00	0.000000000000000000e+00	1.395300000000000000e+04
3.090899999999999750e+02	0.000000000000000000e+00	0.000000000000000000e+00	0.000000000000000000e+00	0.000000000000000000e+00	1.484000000000000000e+04
3.120099999999999909e+02	1.000000000000000000e+00	1.000000000000000000e+01	1.000000000000000000e+01	1.000000000000000000e+01	1.548300000000000000e+04
3.149200000000000159e+02	0.000000000000000000e+00	0.000000000000000000e+00	0.000000000000000000e+00	0.000000000000000000e+00	1.565300000000000000e+04
3.178399999999999750e+02	7.000000000000000000e+00	2.928571428571428470e+01	3.000000000000000000e+01	4.000000000000000000e+01	1.435000000000000000e+04
3.207500000000000000e+02	1.000000000000000000e+00	1.000000000000000000e+01	1.000000000000000000e+01	1.000000000000000000e+01	1.565500000000000000e+04
3.236700000000000159e+02	1.000000000000000000e+00	1.400000000000000000e+01	1.400000000000000000e+01	1.400000000000000000e+01	1.436500000000000000e+04
3.265899999999999750e+02	2.000000000000000000e+00	1.750000000000000000e+01	1.750000000000000000e+01	2.100000000000000000e+01	1.366200000000000000e+04
3.295000000000000000e+02	6.000000000000000000e+00	1.266666666666666607e+01	1.150000000000000000e+01	2.100000000000000000e+01	7.171000000000000000e+03
3.324200000000000159e+02	9.000000000000000000e+00	2.166666666666666785e+01	2.100000000000000000e+01	4.600000000000000000e+01	6.286000000000000000e+03
3.353299999999999841e+02	8.000000000000000000e+00	1.712500000000000000e+01	1.400000000000000000e+01	3.500000000000000000e+01	6.069000000000000000e+03
3.382500000000000000e+02	1.100000000000000000e+01	2.018181818181818343e+01	1.800000000000000000e+01	4.900000000000000000e+01	6.159000000000000000e+03
3.411700000000000159e+02	1.100000000000000000e+01	2.400000000000000000e+01	1.600000000000000000e+01	6.200000000000000000e+01	6.272000000000000000e+03
3.440799999999999841e+02	1.000000000000000000e+01	1.730000000000000071e+01	1.850000000000000000e+01	2.600000000000000000e+01	6.196000000000000000e+03
3.470000000000000000e+02	7.000000000000000000e+00	1.457142857142857117e+01	1.300000000000000000e+01	2.500000000000000000e+01	6.185000000000000000e+03
3.499100000000000250e+02	2.000000000000000000e+01	2.025000000000000000e+01	1.550000000000000000e+01	5.000000000000000000e+01	6.552000000000000000e+03
3.528299999999999841e+02	1.500000000000000000e+01	2.166666666666666785e+01	1.700000000000000000e+01	7.500000000000000000e+01	6.396000000000000000e+03
3.557500000000000000e+02	1.300000000000000000e+01	1.576923076923077005e+01	1.600000000000000000e+01	2.500000000000000000e+01	6.189000000000000000e+03
3.586600000000000250e+02	1.300000000000000000e+01	1.846153846153845990e+01	1.500000000000000000e+01	6.100000000000000000e+01	6.467000000000000000e+03
3.615799999999999841e+02	1.600000000000000000e+01	1.931250000000000000e+01	1.650000000000000000e+01	5.300000000000000000e+01	6.479000000000000000e+03
3.644900000000000091e+02	1.600000000000000000e+01	2.568750000000000000e+01	1.900000000000000000e+01	6.900000000000000000e+01	6.628000000000000000e+03
3.674100000000000250e+02	2.200000000000000000e+01	2.113636363636363669e+01	1.650000000000000000e+01	5.200000000000000000e+01	6.752000000000000000e+03
3.703199999999999932e+02	2.000000000000000000e+01	2.644999999999999929e+01	1.550000000000000000e+01	8.400000000000000000e+01	6.847000000000000000e+03
3.732400000000000091e+02	2.800000000000000000e+01	3.039285714285714235e+01	2.600000000000000000e+01	1.000000000000000000e+02	7.205000000000000000e+03
3.761600000000000250e+02	2.800000000000000000e+01	2.092857142857142705e+01	1.500000000000000000e+01	1.080000000000000000e+02	7.184000000000000000e+03
3.790699999999999932e+02	3.700000000000000000e+01	2.156756756756756843e+01	1.800000000000000000e+01	6.400000000000000000e+01	7.537000000000000000e+03
3.819900000000000091e+02	5.000000000000000000e+01	2.487999999999999901e+01	1.600000000000000000e+01	9.300000000000000000e+01	8.372000000000000000e+03
3.848999999999999773e+02	5.000000000000000000e+01	2.782000000000000028e+01	2.200000000000000000e+01	7.700000000000000000e+01	8.779000000000000000e+03
3.878199999999999932e+02	7.300000000000000000e+01	2.328767123287671126e+01	1.700000000000000000e+01	8.300000000000000000e+01	9.661000000000000000e+03
3.907400000000000091e+02	9.200000000000000000e+01	2.593478260869565233e+01	2.050000000000000000e+01	1.270000000000000000e+02	1.088600000000000000e+04
3.936499999999999773e+02	1.280000000000000000e+02	2.783593750000000000e+01	2.100000000000000000e+01	1.040000000000000000e+02	1.285100000000000000e+04
3.965699999999999932e+02	1.830000000000000000e+02	2.895081967213114638e+01	2.200000000000000000e+01	9.800000000000000000e+01	1.534000000000000000e+04
3.994800000000000182e+02	2.000000000000000000e+02	2.694999999999999929e+01	2.250000000000000000e+01	8.800000000000000000e+01	1.657100000000000000e+04
4.023999999999999773e+02	2.710000000000000000e+02	2.811808118081180652e+01	2.100000000000000000e+01	1.550000000000000000e+02	2.008600000000000000e+04
4.053199999999999932e+02	3.910000000000000000e+02	2.873145780051151021e+01	2.200000000000000000e+01	1.250000000000000000e+02	2.472800000000000000e+04
4.082300000000000182e+02	4.310000000000000000e+02	2.819489559164733095e+01	2.100000000000000000e+01	1.360000000000000000e+02	2.734900000000000000e+04
4.111499999999999773e+02	5.830000000000000000e+02	2.913550600343053176e+01	2.200000000000000000e+01	1.710000000000000000e+02	3.368800000000000000e+04
4.140600000000000023e+02	6.300000000000000000e+02	2.900000000000000000e+01	2.200000000000000000e+01	1.480000000000000000e+02	3.644800000000000000e+04
4.169800000000000182e+02	7.690000000000000000e+02	3.033159947984395188e+01	2.200000000000000000e+01	1.640000000000000000e+02	4.302400000000000000e+04
4.198999999999999773e+02	8.870000000000000000e+02	2.809582863585118417e+01	2.000000000000000000e+01	1.790000000000000000e+02	4.542900000000000000e+04
4.228100000000000023e+02	1.018000000000000000e+03	2.955992141453830868e+01	2.200000000000000000e+01	1.360000000000000000e+02	5.166100000000000000e+04
4.257300000000000182e+02	1.156000000000000000e+03	3.069290657439446335e+01	2.300000000000000000e+01	2.880000000000000000e+02	5.741600000000000000e+04
4.286399999999999864e+02	1.269000000000000000e+03	3.256737588652482174e+01	2.400000000000000000e+01	1.510000000000000000e+02	6.370700000000000000e+04
4.315600000000000023e+02	1.308000000000000000e+03	3.276452599388379383e+01	2.400000000000000000e+01	2.170000000000000000e+02	6.550700000000000000e+04
4.344800000000000182e+02	1.350000000000000000e+03	3.472222222222222143e+01	2.600000000000000000e+01	1.940000000000000000e+02	6.985900000000000000e+04
4.373899999999999864e+02	1.417000000000000000e+03	3.497529992942836685e+01	2.600000000000000000e+01	1.990000000000000000e+02	7.260000000000000000e+04
4.403100000000000023e+02	1.405000000000000000e+03	3.403487544483985516e+01	2.400000000000000000e+01	1.850000000000000000e+02	7.106600000000000000e+04
4.432200000000000273e+02	1.448000000000000000e+03	3.336256906077348106e+01	2.400000000000000000e+01	2.680000000000000000e+02	7.148900000000000000e+04
4.461399999999999864e+02	1.451000000000000000e+03	3.332804962095107015e+01	2.500000000000000000e+01	2.120000000000000000e+02	7.089000000000000000e+04
4.490600000000000023e+02	1.366000000000000000e+03	3.190702781844802516e+01	2.300000000000000000e+01	2.020000000000000000e+02	6.632600000000000000e+04
4.519700000000000273e+02	1.261000000000000000e+03	3.118160190325138714e+01	2.200000000000000000e+01	1.850000000000000000e+02	6.168300000000000000e+04
4.548899999999999864e+02	1.171000000000000000e+03	3.195559350982066604e+01	2.400000000000000000e+01	1.600000000000000000e+02	5.941800000000000000e+04
4.578000000000000114e+02	1.030000000000000000e+03	3.159805825242718313e+01	2.400000000000000000e+01	2.680000000000000000e+02	5.429400000000000000e+04
4.607200000000000273e+02	9.140000000000000000e+02	3.028008752735229692e+01	2.200000000000000000e+01	1.740000000000000000e+02	4.814100000000000000e+04
4.636399999999999864e+02	7.880000000000000000e+02	2.953680203045685104e+01	2.300000000000000000e+01	1.690000000000000000e+02	4.259200000000000000e+04
4.665500000000000114e+02	6.210000000000000000e+02	2.994041867954911496e+01	2.200000000000000000e+01	1.690000000000000000e+02	3.644700000000000000e+04
4.694700000000000273e+02	5.240000000000000000e+02	2.781106870229007555e+01	2.000000000000000000e+01	1.610000000000000000e+02	3.104700000000000000e+04
4.723799999999999955e+02	4.640000000000000000e+02	2.953879310344827758e+01	2.200000000000000000e+01	1.400000000000000000e+02	2.873800000000000000e+04
4.753000000000000114e+02	3.430000000000000000e+02	2.789795918367346772e+01	2.000000000000000000e+01	1.530000000000000000e+02	2.332000000000000000e+04
4.782099999999999795e+02	2.340000000000000000e+02	2.649145299145299148e+01	2.100000000000000000e+01	1.290000000000000000e+02	1.796200000000000000e+04
4.811299999999999955e+02	1.920000000000000000e+02	2.794270833333333215e+01	2.100000000000000000e+01	1.880000000000000000e+02	1.607700000000000000e+04
4.840500000000000114e+02	1.430000000000000000e+02	2.791608391608391671e+01	2.000000000000000000e+01	1.060000000000000000e+02	1.362800000000000000e+04
4.869599999999999795e+02	1.160000000000000000e+02	2.740517241379310320e+01	2.200000000000000000e+01	1.030000000000000000e+02	1.219200000000000000e+04
4.898799999999999955e+02	9.700000000000000000e+01	2.606185567010309256e+01	2.200000000000000000e+01	7.000000000000000000e+01	1.078200000000000000e+04
4.927900000000000205e+02	6.000000000000000000e+01	2.221666666666666501e+01	1.750000000000000000e+01	5.800000000000000000e+01	8.929000000000000000e+03
4.957099999999999795e+02	6.100000000000000000e+01	2.403278688524590123e+01	2.000000000000000000e+01	1.240000000000000000e+02	8.666000000000000000e+03
4.986299999999999955e+02	4.000000000000000000e+01	2.407499999999999929e+01	1.700000000000000000e+01	1.030000000000000000e+02	8.103000000000000000e+03
5.015400000000000205e+02	3.200000000000000000e+01	2.056250000000000000e+01	1.600000000000000000e+01	7.000000000000000000e+01	7.193000000000000000e+03
5.044599999999999795e+02	2.100000000000000000e+01	2.519047619047618980e+01	2.100000000000000000e+01	6.300000000000000000e+01	6.997000000000000000e+03
5.073700000000000045e+02	1.500000000000000000e+01	2.153333333333333499e+01	1.800000000000000000e+01	3.500000000000000000e+01	6.477000000000000000e+03
5.102900000000000205e+02	1.700000000000000000e+01	2.229411764705882248e+01	1.500000000000000000e+01	7.300000000000000000e+01	6.630000000000000000e+03
5.132100000000000364e+02	1.700000000000000000e+01	1.811764705882352899e+01	1.600000000000000000e+01	4.000000000000000000e+01	6.379000000000000000e+03
5.161200000000000045e+02	1.600000000000000000e+01	2.418750000000000000e+01	2.500000000000000000e+01	3.500000000000000000e+01	6.509000000000000000e+03
5.190399999999999636e+02	2.200000000000000000e+01	1.872727272727272663e+01	1.500000000000000000e+01	3.800000000000000000e+01	6.386000000000000000e+03
5.219500000000000455e+02	1.700000000000000000e+01	1.688235294117647101e+01	1.300000000000000000e+01	3.600000000000000000e+01	6.221000000000000000e+03
5.248700000000000045e+02	1.500000000000000000e+01	1.880000000000000071e+01	1.300000000000000000e+01	5.400000000000000000e+01	6.221000000000000000e+03
5.277899999999999636e+02	1.500000000000000000e+01	1.413333333333333286e+01	1.200000000000000000e+01	3.000000000000000000e+01	6.249000000000000000e+03
5.307000000000000455e+02	6.000000000000000000e+00	1.933333333333333215e+01	1.600000000000000000e+01	4.100000000000000000e+01	5.936000000000000000e+03
5.336200000000000045e+02	1.800000000000000000e+01	1.916666666666666785e+01	1.600000000000000000e+01	4.200000000000000000e+01	6.311000000000000000e+03
5.365299999999999727e+02	1.000000000000000000e+01	1.269999999999999929e+01	1.200000000000000000e+01	1.700000000000000000e+01	6.059000000000000000e+03
5.394500000000000455e+02	9.000000000000000000e+00	1.777777777777777857e+01	1.700000000000000000e+01	4.000000000000000000e+01	6.141000000000000000e+03
5.423700000000000045e+02	1.100000000000000000e+01	1.954545454545454675e+01	1.600000000000000000e+01	4.200000000000000000e+01	6.242000000000000000e+03
5.452799999999999727e+02	9.000000000000000000e+00	2.200000000000000000e+01	2.200000000000000000e+01	3.800000000000000000e+01	6.129000000000000000e+03
5.482000000000000455e+02	1.100000000000000000e+01	1.772727272727272663e+01	1.500000000000000000e+01	3.300000000000000000e+01	6.049000000000000000e+03
5.511100000000000136e+02	6.000000000000000000e+00	1.833333333333333215e+01	1.550000000000000000e+01	3.000000000000000000e+01	5.865000000000000000e+03
5.540299999999999727e+02	6.000000000000000000e+00	1.916666666666666785e+01	1.950000000000000000e+01	2.800000000000000000e+01	9.651000000000000000e+03
5.569500000000000455e+02	0.000000000000000000e+00	0.000000000000000000e+00	0.000000000000000000e+00	0.000000000000000000e+00	1.455500000000000000e+04
5.598600000000000136e+02	0.000000000000000000e+00	0.000000000000000000e+00	0.000000000000000000e+00	0.000000000000000000e+00	1.320300000000000000e+04
5.627799999999999727e+02	1.000000000000000000e+00	1.000000000000000000e+01	1.000000000000000000e+01	1.000000000000000000e+01	1.488600000000000000e+04
5.656900000000000546e+02	1.000000000000000000e+00	1.000000000000000000e+01	1.000000000000000000e+01	1.000000000000000000e+01	1.279900000000000000e+04
5.686100000000000136e+02	3.000000000000000000e+00	1.300000000000000000e+01	1.200000000000000000e+01	1.600000000000000000e+01	1.333400000000000000e+04
5.715299999999999727e+02	3.000000000000000000e+00	1.133333333333333393e+01	1.000000000000000000e+01	1.400000000000000000e+01	1.376700000000000000e+04
5.744400000000000546e+02	0.000000000000000000e+00	0.000000000000000000e+00	0.000000000000000000e+00	0.000000000000000000e+00	1.410500000000000000e+04
5.773600000000000136e+02	5.000000000000000000e+00	1.619999999999999929e+01	1.500000000000000000e+01	2.500000000000000000e+01	1.462200000000000000e+04
5.802699999999999818e+02	0.000000000000000000e+00	0.000000000000000000e+00	0.000000000000000000e+00	0.000000000000000000e+00	1.412700000000000000e+04
5.831900000000000546e+02	1.000000000000000000e+00	1.000000000000000000e+01	1.000000000000000000e+01	1.000000000000000000e+01	1.440400000000000000e+04
5.861000000000000227e+02	0.000000000000000000e+00	0.000000000000000000e+00	0.000000000000000000e+00	0.000000000000000000e+00	1.486600000000000000e+04
5.890199999999999818e+02	2.000000000000000000e+00	1.250000000000000000e+01	1.250000000000000000e+01	1.300000000000000000e+01	1.353600000000000000e+04
5.919400000000000546e+02	0.000000000000000000e+00	0.000000000000000000e+00	0.000000000000000000e+00	0.000000000000000000e+00	1.355500000000000000e+04
5.948500000000000227e+02	0.000000000000000000e+00	0.000000000000000000e+00	0.000000000000000000e+00	0.000000000000000000e+00	1.422100000000000000e+04
5.977699999999999818e+02	0.000000000000000000e+00	0.000000000000000000e+00	0.000000000000000000e+00	0.000000000000000000e+00	1.464100000000000000e+04
6.006799999999999500e+02	1.000000000000000000e+01	4.910000000000000142e+01	2.000000000000000000e+01	1.820000000000000000e+02	9.664000000000000000e+03
6.036000000000000227e+02	1.000000000000000000e+01	2.480000000000000071e+01	2.000000000000000000e+01	6.600000000000000000e+01	6.372000000000000000e+03
6.065199999999999818e+02	1.700000000000000000e+01	2.729411764705882248e+01	1.900000000000000000e+01	1.010000000000000000e+02	6.729000000000000000e+03
6.094299999999999500e+02	1.700000000000000000e+01	2.147058823529411598e+01	1.600000000000000000e+01	4.600000000000000000e+01	6.490000000000000000e+03
6.123500000000000227e+02	2.100000000000000000e+01	2.176190476190476275e+01	2.100000000000000000e+01	5.700000000000000000e+01	6.777000000000000000e+03
6.152599999999999909e+02	1.800000000000000000e+01	2.077777777777777857e+01	1.750000000000000000e+01	5.900000000000000000e+01	6.863000000000000000e+03
6.181799999999999500e+02	2.900000000000000000e+01	2.037931034482758719e+01	1.300000000000000000e+01	1.150000000000000000e+02	7.024000000000000000e+03
6.211000000000000227e+02	3.000000000000000000e+01	2.103333333333333499e+01	1.500000000000000000e+01	5.600000000000000000e+01	7.246000000000000000e+03
6.240099999999999909e+02	2.800000000000000000e+01	2.360714285714285765e+01	1.700000000000000000e+01	7.400000000000000000e+01	7.334000000000000000e+03
6.269299999999999500e+02	4.600000000000000000e+01	2.160869565217391397e+01	1.500000000000000000e+01	7.200000000000000000e+01	7.735000000000000000e+03
6.298400000000000318e+02	4.400000000000000000e+01	2.672727272727272663e+01	2.100000000000000000e+01	8.700000000000000000e+01	8.059000000000000000e+03
6.327599999999999909e+02	5.200000000000000000e+01	2.665384615384615330e+01	2.050000000000000000e+01	1.080000000000000000e+02	8.535000000000000000e+03
6.356799999999999500e+02	6.500000000000000000e+01	2.815384615384615330e+01	2.200000000000000000e+01	1.120000000000000000e+02	9.043000000000000000e+03
6.385900000000000318e+02	6.000000000000000000e+01	2.510000000000000142e+01	2.100000000000000000e+01	8.600000000000000000e+01	8.681000000000000000e+03
6.415099999999999909e+02	6.900000000000000000e+01	2.426086956521739069e+01	2.000000000000000000e+01	1.000000000000000000e+02	9.203000000000000000e+03
6.444199999999999591e+02	9.000000000000000000e+01	2.522222222222222143e+01	2.050000000000000000e+01	7.700000000000000000e+01	1.013000000000000000e+04
6.473400000000000318e+02	1.120000000000000000e+02	2.551785714285714235e+01	2.050000000000000000e+01	9.300000000000000000e+01	1.125500000000000000e+04
6.502599999999999909e+02	1.120000000000000000e+02	2.418750000000000000e+01	2.100000000000000000e+01	1.180000000000000000e+02	1.149600000000000000e+04
6.531699999999999591e+02	1.590000000000000000e+02	2.522012578616352130e+01	1.900000000000000000e+01	1.470000000000000000e+02	1.344900000000000000e+04
6.560900000000000318e+02	1.400000000000000000e+02	2.651428571428571601e+01	2.100000000000000000e+01	1.490000000000000000e+02	1.376500000000000000e+04
6.590000000000000000e+02	2.050000000000000000e+02	2.664390243902439082e+01	2.000000000000000000e+01	1.680000000000000000e+02	1.593000000000000000e+04
6.619199999999999591e+02	2.150000000000000000e+02	2.657209302325581390e+01	2.100000000000000000e+01	1.920000000000000000e+02	1.671100000000000000e+04
6.648400000000000318e+02	2.220000000000000000e+02	2.664864864864864913e+01	2.000000000000000000e+01	9.700000000000000000e+01	1.764400000000000000e+04
6.677500000000000000e+02	3.220000000000000000e+02	2.791925465838509268e+01	2.200000000000000000e+01	1.110000000000000000e+02	2.147800000000000000e+04
6.706699999999999591e+02	3.410000000000000000e+02	2.636656891495601229e+01	2.100000000000000000e+01	1.290000000000000000e+02	2.255000000000000000e+04
6.735800000000000409e+02	3.720000000000000000e+02	2.674462365591397983e+01	2.000000000000000000e+01	1.520000000000000000e+02	2.410400000000000000e+04
6.765000000000000000e+02	4.250000000000000000e+02	2.729411764705882248e+01	2.100000000000000000e+01	1.440000000000000000e+02	2.693500000000000000e+04
6.794199999999999591e+02	4.920000000000000000e+02	2.828048780487804947e+01	2.100000000000000000e+01	1.720000000000000000e+02	2.999100000000000000e+04
6.823300000000000409e+02	5.740000000000000000e+02	2.939895470383275367e+01	2.200000000000000000e+01	1.990000000000000000e+02	3.358100000000000000e+04
6.852500000000000000e+02	5.580000000000000000e+02	2.859498207885304666e+01	2.100000000000000000e+01	1.350000000000000000e+02	3.333200000000000000e+04
6.881599999999999682e+02	6.300000000000000000e+02	2.882380952380952266e+01	2.200000000000000000e+01	2.070000000000000000e+02	3.592700000000000000e+04
6.910800000000000409e+02	6.920000000000000000e+02	2.859971098265895861e+01	2.150000000000000000e+01	1.560000000000000000e+02	3.815300000000000000e+04
6.939900000000000091e+02	7.030000000000000000e+02	2.910099573257468109e+01	2.100000000000000000e+01	1.590000000000000000e+02	3.966500000000000000e+04
6.969099999999999682e+02	8.400000000000000000e+02	3.075714285714285623e+01	2.300000000000000000e+01	1.460000000000000000e+02	4.506400000000000000e+04
6.998300000000000409e+02	8.450000000000000000e+02	3.037633136094674668e+01	2.200000000000000000e+01	1.450000000000000000e+02	4.538200000000000000e+04
7.027400000000000091e+02	9.190000000000000000e+02	2.920457018498367674e+01	2.200000000000000000e+01	1.540000000000000000e+02	4.698700000000000000e+04
7.056599999999999682e+02	8.900000000000000000e+02	2.924606741573033730e+01	2.200000000000000000e+01	1.440000000000000000e+02	4.648800000000000000e+04
7.085700000000000500e+02	9.020000000000000000e+02	3.151441241685144234e+01	2.400000000000000000e+01	1.610000000000000000e+02	4.915300000000000000e+04
7.114900000000000091e+02	9.000000000000000000e+02	2.985999999999999943e+01	2.200000000000000000e+01	1.580000000000000000e+02	4.752900000000000000e+04
7.144099999999999682e+02	9.510000000000000000e+02	3.000736067297581400e+01	2.200000000000000000e+01	1.720000000000000000e+02	4.871700000000000000e+04
7.173200000000000500e+02	9.080000000000000000e+02	3.160462555066079204e+01	2.300000000000000000e+01	1.660000000000000000e+02	4.917400000000000000e+04
7.202400000000000091e+02	8.890000000000000000e+02	3.048368953880764920e+01	2.300000000000000000e+01	1.910000000000000000e+02	4.801100000000000000e+04
7.231499999999999773e+02	8.450000000000000000e+02	3.095147928994082775e+01	2.300000000000000000e+01	1.810000000000000000e+02	4.640500000000000000e+04
7.260700000000000500e+02	8.700000000000000000e+02	3.045977011494252906e+01	2.200000000000000000e+01	2.150000000000000000e+02	4.661000000000000000e+04
7.289900000000000091e+02	8.050000000000000000e+02	2.959130434782608532e+01	2.200000000000000000e+01	2.020000000000000000e+02	4.354400000000000000e+04
7.318999999999999773e+02	8.280000000000000000e+02	3.114492753623188293e+01	2.300000000000000000e+01	1.380000000000000000e+02	4.488900000000000000e+04
7.348200000000000500e+02	7.060000000000000000e+02	2.952124645892351396e+01	2.200000000000000000e+01	1.410000000000000000e+02	4.042400000000000000e+04
7.377300000000000182e+02	6.900000000000000000e+02	2.903188405797101623e+01	2.100000000000000000e+01	1.630000000000000000e+02	3.854300000000000000e+04
7.406499999999999773e+02	6.540000000000000000e+02	2.855963302752293487e+01	2.100000000000000000e+01	1.680000000000000000e+02	3.688400000000000000e+04
7.435700000000000500e+02	6.230000000000000000e+02	2.795505617977527990e+01	2.200000000000000000e+01	1.300000000000000000e+02	3.461700000000000000e+04
7.464800000000000182e+02	5.430000000000000000e+02	2.739042357274401596e+01	2.100000000000000000e+01	1.450000000000000000e+02	3.141700000000000000e+04
7.493999999999999773e+02	5.400000000000000000e+02	2.997962962962963118e+01	2.300000000000000000e+01	1.600000000000000000e+02	3.224100000000000000e+04
7.523099999999999454e+02	4.660000000000000000e+02	2.957939914163090123e+01	2.100000000000000000e+01	1.460000000000000000e+02	2.918200000000000000e+04
7.552300000000000182e+02	3.730000000000000000e+02	2.734584450402144640e+01	2.000000000000000000e+01	1.180000000000000000e+02	2.487600000000000000e+04
7.581499999999999773e+02	3.520000000000000000e+02	2.780965909090908994e+01	2.100000000000000000e+01	1.330000000000000000e+02	2.352300000000000000e+04
7.610599999999999454e+02	3.350000000000000000e+02	2.689552238805970319e+01	2.000000000000000000e+01	1.050000000000000000e+02	2.182900000000000000e+04
7.639800000000000182e+02	2.780000000000000000e+02	2.848920863309352569e+01	2.100000000000000000e+01	1.390000000000000000e+02	2.025800000000000000e+04
7.668899999999999864e+02	2.540000000000000000e+02	2.657086614173228512e+01	2.100000000000000000e+01	1.440000000000000000e+02	1.835400000000000000e+04
7.698099999999999454e+02	1.890000000000000000e+02	2.881481481481481310e+01	2.100000000000000000e+01	1.130000000000000000e+02	1.635600000000000000e+04
7.727300000000000182e+02	1.920000000000000000e+02	2.531250000000000000e+01	1.900000000000000000e+01	1.140000000000000000e+02	1.515400000000000000e+04
7.756399999999999864e+02	1.720000000000000000e+02	2.622674418604651336e+01	2.200000000000000000e+01	1.310000000000000000e+02	1.429100000000000000e+04
7.785599999999999454e+02	1.170000000000000000e+02	2.583760683760683818e+01	2.100000000000000000e+01	8.900000000000000000e+01	1.207800000000000000e+04
7.814700000000000273e+02	1.240000000000000000e+02	2.391129032258064413e+01	1.800000000000000000e+01	8.900000000000000000e+01	1.148200000000000000e+04
7.843899999999999864e+02	9.200000000000000000e+01	2.590217391304347672e+01	1.900000000000000000e+01	7.700000000000000000e+01	1.090800000000000000e+04
7.872999999999999545e+02	7.500000000000000000e+01	2.565333333333333243e+01	1.800000000000000000e+01	1.060000000000000000e+02	9.815000000000000000e+03
7.902200000000000273e+02	6.300000000000000000e+01	2.422222222222222143e+01	1.900000000000000000e+01	1.010000000000000000e+02	8.924000000000000000e+03
7.931399999999999864e+02	4.500000000000000000e+01	2.611111111111111072e+01	1.700000000000000000e+01	1.280000000000000000e+02	8.429000000000000000e+03
7.960499999999999545e+02	4.900000000000000000e+01	2.410204081632653228e+01	1.900000000000000000e+01	8.700000000000000000e+01	8.370000000000000000e+03
7.989700000000000273e+02	5.200000000000000000e+01	2.094230769230769340e+01	1.550000000000000000e+01	9.700000000000000000e+01	8.086000000000000000e+03
8.018799999999999955e+02	3.100000000000000000e+01	2.774193548387096797e+01	2.200000000000000000e+01	7.500000000000000000e+01	7.753000000000000000e+03
8.047999999999999545e+02	4.300000000000000000e+01	2.097674418604651336e+01	1.500000000000000000e+01	1.110000000000000000e+02	7.455000000000000000e+03
8.077200000000000273e+02	3.400000000000000000e+01	1.964705882352941302e+01	1.600000000000000000e+01	4.200000000000000000e+01	7.319000000000000000e+03
8.106299999999999955e+02	2.900000000000000000e+01	2.100000000000000000e+01	1.600000000000000000e+01	9.200000000000000000e+01	6.978000000000000000e+03
8.135499999999999545e+02	3.300000000000000000e+01	2.557575757575757436e+01	1.400000000000000000e+01	1.710000000000000000e+02	7.169000000000000000e+03
8.164600000000000364e+02	2.800000000000000000e+01	1.957142857142857295e+01	1.400000000000000000e+01	7.600000000000000000e+01	6.888000000000000000e+03
8.193799999999999955e+02	1.600000000000000000e+01	1.981250000000000000e+01	1.750000000000000000e+01	3.700000000000000000e+01	6.662000000000000000e+03
8.222999999999999545e+02	1.500000000000000000e+01	2.180000000000000071e+01	1.900000000000000000e+01	4.300000000000000000e+01	6.479000000000000000e+03
8.252100000000000364e+02	1.000000000000000000e+01	3.879999999999999716e+01	1.750000000000000000e+01	1.390000000000000000e+02	8.137000000000000000e+03
8.281299999999999955e+02	0.000000000000000000e+00	0.000000000000000000e+00	0.000000000000000000e+00	0.000000000000000000e+00	1.443800000000000000e+04
8.310399999999999636e+02	1.000000000000000000e+00	1.000000000000000000e+01	1.000000000000000000e+01	1.000000000000000000e+01	1.498800000000000000e+04
8.339600000000000364e+02	4.000000000000000000e+00	1.400000000000000000e+01	1.200000000000000000e+01	2.200000000000000000e+01	1.913100000000000000e+04
8.368799999999999955e+02	1.000000000000000000e+00	1.200000000000000000e+01	1.200000000000000000e+01	1.200000000000000000e+01	1.409400000000000000e+04
8.397899999999999636e+02	2.000000000000000000e+00	1.000000000000000000e+01	1.000000000000000000e+01	1.000000000000000000e+01	1.469400000000000000e+04
8.427100000000000364e+02	0.000000000000000000e+00	0.000000000000000000e+00	0.000000000000000000e+00	0.000000000000000000e+00	1.432500000000000000e+04
8.456200000000000045e+02	0.000000000000000000e+00	0.000000000000000000e+00	0.000000000000000000e+00	0.000000000000000000e+00	1.347000000000000000e+04
8.485399999999999636e+02	1.000000000000000000e+00	1.000000000000000000e+01	1.000000000000000000e+01	1.000000000000000000e+01	1.566600000000000000e+04
8.514600000000000364e+02	2.000000000000000000e+00	1.000000000000000000e+01	1.000000000000000000e+01	1.000000000000000000e+01	1.381200000000000000e+04
8.543700000000000045e+02	0.000000000000000000e+00	0.000000000000000000e+00	0.000000000000000000e+00	0.000000000000000000e+00	1.563700000000000000e+04
8.572899999999999636e+02	2.000000000000000000e+01	1.980000000000000071e+01	1.400000000000000000e+01	5.900000000000000000e+01	1.495700000000000000e+04
8.602000000000000455e+02	0.000000000000000000e+00	0.000000000000000000e+00	0.000000000000000000e+00	0.000000000000000000e+00	1.394600000000000000e+04
8.631200000000000045e+02	0.000000000000000000e+00	0.000000000000000000e+00	0.000000000000000000e+00	0.000000000000000000e+00	1.378800000000000000e+04
8.660399999999999636e+02	7.000000000000000000e+00	1.671428571428571530e+01	1.800000000000000000e+01	2.600000000000000000e+01	1.412500000000000000e+04
8.689500000000000455e+02	2.000000000000000000e+00	1.250000000000000000e+01	1.250000000000000000e+01	1.400000000000000000e+01	1.485600000000000000e+04
8.718700000000000045e+02	2.000000000000000000e+01	2.500000000000000000e+01	1.400000000000000000e+01	8.800000000000000000e+01	1.011800000000000000e+04
8.747799999999999727e+02	6.600000000000000000e+01	2.872727272727272663e+01	1.950000000000000000e+01	1.340000000000000000e+02	1.006300000000000000e+04
8.777000000000000455e+02	6.200000000000000000e+01	3.354838709677419217e+01	2.200000000000000000e+01	1.680000000000000000e+02	9.728000000000000000e+03
8.806200000000000045e+02	7.000000000000000000e+01	2.569999999999999929e+01	2.100000000000000000e+01	9.300000000000000000e+01	9.777000000000000000e+03
8.835299999999999727e+02	1.090000000000000000e+02	2.526605504587156048e+01	2.000000000000000000e+01	9.800000000000000000e+01	1.084400000000000000e+04
8.864500000000000455e+02	9.000000000000000000e+01	2.405555555555555713e+01	1.900000000000000000e+01	8.500000000000000000e+01	1.035500000000000000e+04
8.893600000000000136e+02	9.600000000000000000e+01	2.361458333333333215e+01	1.900000000000000000e+01	1.130000000000000000e+02	1.054400000000000000e+04
8.922799999999999727e+02	1.130000000000000000e+02	2.407964601769911539e+01	1.700000000000000000e+01	1.190000000000000000e+02	1.130500000000000000e+04
8.951900000000000546e+02	1.190000000000000000e+02	2.669747899159663973e+01	2.200000000000000000e+01	1.000000000000000000e+02	1.184800000000000000e+04
8.981100000000000136e+02	1.160000000000000000e+02	2.710344827586206762e+01	2.050000000000000000e+01	1.130000000000000000e+02	1.206900000000000000e+04
9.010299999999999727e+02	1.330000000000000000e+02	2.531578947368420884e+01	1.900000000000000000e+01	1.150000000000000000e+02	1.262600000000000000e+04
9.039400000000000546e+02	1.420000000000000000e+02	2.438028169014084412e+01	1.800000000000000000e+01	1.410000000000000000e+02	1.323700000000000000e+04
9.068600000000000136e+02	1.780000000000000000e+02	2.528651685393258575e+01	1.900000000000000000e+01	1.020000000000000000e+02	1.440800000000000000e+04
9.097699999999999818e+02	1.870000000000000000e+02	2.528877005347593609e+01	2.000000000000000000e+01	1.330000000000000000e+02	1.544500000000000000e+04
9.126900000000000546e+02	2.140000000000000000e+02	2.619626168224299079e+01	1.850000000000000000e+01	1.290000000000000000e+02	1.600600000000000000e+04
9.156100000000000136e+02	2.090000000000000000e+02	2.561722488038277490e+01	1.900000000000000000e+01	1.320000000000000000e+02	1.620100000000000000e+04
9.185199999999999818e+02	2.480000000000000000e+02	2.854032258064516014e+01	2.050000000000000000e+01	1.090000000000000000e+02	1.862800000000000000e+04
9.214400000000000546e+02	2.790000000000000000e+02	2.728673835125448122e+01	2.100000000000000000e+01	1.510000000000000000e+02	1.984800000000000000e+04
9.243500000000000227e+02	2.860000000000000000e+02	2.794405594405594329e+01	2.150000000000000000e+01	1.270000000000000000e+02	2.046700000000000000e+04
9.272699999999999818e+02	3.130000000000000000e+02	2.657188498402555865e+01	1.900000000000000000e+01	1.080000000000000000e+02	2.145100000000000000e+04
9.301900000000000546e+02	3.450000000000000000e+02	2.625217391304347814e+01	2.000000000000000000e+01	1.640000000000000000e+02	2.227800000000000000e+04
9.331000000000000227e+02	3.580000000000000000e+02	2.874581005586592042e+01	2.100000000000000000e+01	1.340000000000000000e+02	2.408700000000000000e+04
9.360199999999999818e+02	3.830000000000000000e+02	2.797650130548302982e+01	2.000000000000000000e+01	1.360000000000000000e+02	2.511600000000000000e+04
9.389299999999999500e+02	4.240000000000000000e+02	2.723820754716981085e+01	2.100000000000000000e+01	1.140000000000000000e+02	2.616400000000000000e+04
9.418500000000000227e+02	4.190000000000000000e+02	2.768973747016706355e+01	2.000000000000000000e+01	1.720000000000000000e+02	2.675900000000000000e+04
9.447699999999999818e+02	4.340000000000000000e+02	2.794700460829493238e+01	2.200000000000000000e+01	1.740000000000000000e+02	2.798900000000000000e+04
9.476799999999999500e+02	4.880000000000000000e+02	2.800614754098360493e+01	2.000000000000000000e+01	1.530000000000000000e+02	2.980000000000000000e+04
9.506000000000000227e+02	5.210000000000000000e+02	2.999616122840690835e+01	2.200000000000000000e+01	1.780000000000000000e+02	3.191500000000000000e+04
9.535099999999999909e+02	5.550000000000000000e+02	2.696936936936937101e+01	2.100000000000000000e+01	1.270000000000000000e+02	3.209100000000000000e+04
9.564299999999999500e+02	5.760000000000000000e+02	2.814756944444444287e+01	2.100000000000000000e+01	1.260000000000000000e+02	3.330600000000000000e+04
9.593500000000000227e+02	5.950000000000000000e+02	2.906722689075630228e+01	2.300000000000000000e+01	1.350000000000000000e+02	3.475700000000000000e+04
9.622599999999999909e+02	6.110000000000000000e+02	2.818985270049099867e+01	2.200000000000000000e+01	1.410000000000000000e+02	3.469500000000000000e+04
9.651799999999999500e+02	6.040000000000000000e+02	2.863576158940397320e+01	2.100000000000000000e+01	1.050000000000000000e+02	3.499100000000000000e+04
9.680900000000000318e+02	6.680000000000000000e+02	2.901646706586826241e+01	2.300000000000000000e+01	1.660000000000000000e+02	3.728500000000000000e+04
9.710099999999999909e+02	6.510000000000000000e+02	2.915975422427035468e+01	2.200000000000000000e+01	1.630000000000000000e+02	3.698000000000000000e+04
9.739299999999999500e+02	6.200000000000000000e+02	2.770161290322580783e+01	2.200000000000000000e+01	1.250000000000000000e+02	3.537100000000000000e+04
9.768400000000000318e+02	6.370000000000000000e+02	2.750706436420722056e+01	2.100000000000000000e+01	1.220000000000000000e+02	3.544400000000000000e+04
9.797599999999999909e+02	7.080000000000000000e+02	2.804661016949152597e+01	2.200000000000000000e+01	1.870000000000000000e+02	3.757600000000000000e+04
9.826699999999999591e+02	6.490000000000000000e+02	2.804622496147919719e+01	2.000000000000000000e+01	1.700000000000000000e+02	3.682700000000000000e+04
9.855900000000000318e+02	6.730000000000000000e+02	2.838335809806834931e+01	2.100000000000000000e+01	1.380000000000000000e+02	3.701100000000000000e+04
9.885099999999999909e+02	6.610000000000000000e+02	2.960060514372163354e+01	2.200000000000000000e+01	1.590000000000000000e+02	3.759100000000000000e+04
9.914199999999999591e+02	6.300000000000000000e+02	2.763333333333333286e+01	2.100000000000000000e+01	1.230000000000000000e+02	3.537800000000000000e+04
9.943400000000000318e+02	6.680000000000000000e+02	2.927844311377245390e+01	2.100000000000000000e+01	1.440000000000000000e+02	3.735900000000000000e+04
9.972500000000000000e+02	6.210000000000000000e+02	2.855877616747181946e+01	2.200000000000000000e+01	1.780000000000000000e+02	3.505500000000000000e+04
1.000169999999999959e+03	6.270000000000000000e+02	2.722009569377990346e+01	2.100000000000000000e+01	1.400000000000000000e+02	3.467600000000000000e+04
1.003080000000000041e+03	5.680000000000000000e+02	2.982042253521126796e+01	2.300000000000000000e+01	1.360000000000000000e+02	3.418100000000000000e+04
1.006000000000000000e+03	5.610000000000000000e+02	2.748128342245989231e+01	2.000000000000000000e+01	2.580000000000000000e+02	3.249800000000000000e+04
1.008919999999999959e+03	5.450000000000000000e+02	2.671926605504587116e+01	1.900000000000000000e+01	1.690000000000000000e+02	3.122300000000000000e+04
1.011830000000000041e+03	5.110000000000000000e+02	2.827201565557729879e+01	2.100000000000000000e+01	1.360000000000000000e+02	3.105100000000000000e+04
1.014750000000000000e+03	5.050000000000000000e+02	2.785346534653465511e+01	2.000000000000000000e+01	2.110000000000000000e+02	2.989200000000000000e+04
1.017659999999999968e+03	4.670000000000000000e+02	2.848822269807280350e+01	2.200000000000000000e+01	1.590000000000000000e+02	2.864500000000000000e+04
1.020580000000000041e+03	4.450000000000000000e+02	2.730561797752809028e+01	2.000000000000000000e+01	1.730000000000000000e+02	2.701300000000000000e+04
1.023500000000000000e+03	4.190000000000000000e+02	2.951312649164677637e+01	2.300000000000000000e+01	1.250000000000000000e+02	2.717500000000000000e+04
1.026410000000000082e+03	3.820000000000000000e+02	2.658376963350785260e+01	2.000000000000000000e+01	1.260000000000000000e+02	2.446400000000000000e+04
1.029329999999999927e+03	3.500000000000000000e+02	2.478285714285714292e+01	1.900000000000000000e+01	1.170000000000000000e+02	2.267400000000000000e+04
1.032240000000000009e+03	3.620000000000000000e+02	2.730662983425414225e+01	2.100000000000000000e+01	1.000000000000000000e+02	2.341900000000000000e+04
1.035160000000000082e+03	3.440000000000000000e+02	2.590116279069767558e+01	1.900000000000000000e+01	2.030000000000000000e+02	2.199600000000000000e+04
1.038079999999999927e+03	2.830000000000000000e+02	2.575618374558303714e+01	2.000000000000000000e+01	1.200000000000000000e+02	1.967900000000000000e+04
1.040990000000000009e+03	2.850000000000000000e+02	2.578947368421052744e+01	2.000000000000000000e+01	9.800000000000000000e+01	1.979000000000000000e+04
1.043910000000000082e+03	2.640000000000000000e+02	2.750000000000000000e+01	2.000000000000000000e+01	1.540000000000000000e+02	1.915200000000000000e+04
1.046819999999999936e+03	2.540000000000000000e+02	2.630314960629921117e+01	1.800000000000000000e+01	1.050000000000000000e+02	1.782400000000000000e+04
1.049740000000000009e+03	2.390000000000000000e+02	2.589958158995816007e+01	1.900000000000000000e+01	1.130000000000000000e+02	1.690600000000000000e+04
1.052660000000000082e+03	1.730000000000000000e+02	2.641618497109826436e+01	2.000000000000000000e+01	8.900000000000000000e+01	1.517200000000000000e+04
1.055569999999999936e+03	1.600000000000000000e+02	2.396249999999999858e+01	2.000000000000000000e+01	8.200000000000000000e+01	1.397200000000000000e+04
1.058490000000000009e+03	1.560000000000000000e+02	2.670512820512820440e+01	2.000000000000000000e+01	1.070000000000000000e+02	1.381300000000000000e+04
1.061400000000000091e+03	1.670000000000000000e+02	2.649700598802395035e+01	1.900000000000000000e+01	1.480000000000000000e+02	1.370700000000000000e+04
1.064319999999999936e+03	1.420000000000000000e+02	2.378169014084507182e+01	1.800000000000000000e+01	1.050000000000000000e+02	1.264000000000000000e+04
1.067240000000000009e+03	1.280000000000000000e+02	2.510937500000000000e+01	1.900000000000000000e+01	8.200000000000000000e+01	1.218000000000000000e+04
1.070150000000000091e+03	1.040000000000000000e+02	2.725000000000000000e+01	1.900000000000000000e+01	1.230000000000000000e+02	1.137400000000000000e+04
1.073069999999999936e+03	9.300000000000000000e+01	2.421505376344086002e+01	1.800000000000000000e+01	7.900000000000000000e+01	1.061400000000000000e+04
1.075980000000000018e+03	8.200000000000000000e+01	2.159756097560975618e+01	1.700000000000000000e+01	6.800000000000000000e+01	9.799000000000000000e+03
1.078900000000000091e+03	8.800000000000000000e+01	2.406818181818181657e+01	1.800000000000000000e+01	7.200000000000000000e+01	1.032000000000000000e+04
1.081819999999999936e+03	7.400000000000000000e+01	2.786486486486486314e+01	2.250000000000000000e+01	8.300000000000000000e+01	9.780000000000000000e+03
1.084730000000000018e+03	7.300000000000000000e+01	3.193150684931506689e+01	2.500000000000000000e+01	1.950000000000000000e+02	9.970000000000000000e+03
1.087650000000000091e+03	6.300000000000000000e+01	2.990476190476190510e+01	1.800000000000000000e+01	2.590000000000000000e+02	9.408000000000000000e+03
1.090559999999999945e+03	6.300000000000000000e+01	2.757142857142857295e+01	2.200000000000000000e+01	1.040000000000000000e+02	9.287000000000000000e+03
1.093480000000000018e+03	5.600000000000000000e+01	3.025000000000000000e+01	2.000000000000000000e+01	1.130000000000000000e+02	9.435000000000000000e+03
1.096400000000000091e+03	3.100000000000000000e+01	4.654838709677419217e+01	2.900000000000000000e+01	3.420000000000000000e+02	1.320300000000000000e+04
1.099309999999999945e+03	8.000000000000000000e+00	1.200000000000000000e+01	1.150000000000000000e+01	1.500000000000000000e+01	1.451400000000000000e+04
1.102230000000000018e+03	0.000000000000000000e+00	0.000000000000000000e+00	0.000000000000000000e+00	0.000000000000000000e+00	1.523900000000000000e+04
1.105140000000000100e+03	1.000000000000000000e+01	1.140000000000000036e+01	1.050000000000000000e+01	1.500000000000000000e+01	1.784300000000000000e+04
1.108059999999999945e+03	4.000000000000000000e+00	1.125000000000000000e+01	1.100000000000000000e+01	1.300000000000000000e+01	1.476000000000000000e+04
1.110970000000000027e+03	0.000000000000000000e+00	0.000000000000000000e+00	0.000000000000000000e+00	0.000000000000000000e+00	1.426300000000000000e+04
1.113890000000000100e+03	0.000000000000000000e+00	0.000000000000000000e+00	0.000000000000000000e+00	0.000000000000000000e+00	1.537200000000000000e+04
1.116809999999999945e+03	2.000000000000000000e+00	1.150000000000000000e+01	1.150000000000000000e+01	1.200000000000000000e+01	1.791900000000000000e+04
1.119720000000000027e+03	1.000000000000000000e+00	1.000000000000000000e+01	1.000000000000000000e+01	1.000000000000000000e+01	1.445800000000000000e+04
1.122640000000000100e+03	1.000000000000000000e+00	1.900000000000000000e+01	1.900000000000000000e+01	1.900000000000000000e+01	1.435500000000000000e+04
1.125549999999999955e+03	1.000000000000000000e+00	1.000000000000000000e+01	1.000000000000000000e+01	1.000000000000000000e+01	1.554400000000000000e+04
1.128470000000000027e+03	2.100000000000000000e+01	3.195238095238095255e+01	1.600000000000000000e+01	1.160000000000000000e+02	1.569200000000000000e+04
1.131390000000000100e+03	0.000000000000000000e+00	0.000000000000000000e+00	0.000000000000000000e+00	0.000000000000000000e+00	1.445800000000000000e+04
1.134299999999999955e+03	0.000000000000000000e+00	0.000000000000000000e+00	0.000000000000000000e+00	0.000000000000000000e+00	1.369100000000000000e+04
1.137220000000000027e+03	0.000000000000000000e+00	0.000000000000000000e+00	0.000000000000000000e+00	0.000000000000000000e+00	1.312800000000000000e+04
1.140130000000000109e+03	2.300000000000000000e+01	3.413043478260869534e+01	2.200000000000000000e+01	1.040000000000000000e+02	1.369600000000000000e+04
1.143049999999999955e+03	4.700000000000000000e+01	3.246808510638297918e+01	1.900000000000000000e+01	1.240000000000000000e+02	9.061000000000000000e+03
1.145970000000000027e+03	3.600000000000000000e+01	2.808333333333333215e+01	1.550000000000000000e+01	1.430000000000000000e+02	8.446000000000000000e+03
1.148880000000000109e+03	5.900000000000000000e+01	2.308474576271186507e+01	1.800000000000000000e+01	8.400000000000000000e+01	8.770000000000000000e+03
1.151799999999999955e+03	5.100000000000000000e+01	3.198039215686274517e+01	2.000000000000000000e+01	1.640000000000000000e+02	9.107000000000000000e+03
1.154710000000000036e+03	9.200000000000000000e+01	2.785869565217391397e+01	1.950000000000000000e+01	1.350000000000000000e+02	1.035600000000000000e+04
1.157630000000000109e+03	8.300000000000000000e+01	3.065060240963855520e+01	2.100000000000000000e+01	1.410000000000000000e+02	1.033200000000000000e+04
1.160549999999999955e+03	9.200000000000000000e+01	2.671739130434782439e+01	2.150000000000000000e+01	8.300000000000000000e+01	1.038800000000000000e+04
1.163460000000000036e+03	9.500000000000000000e+01	2.910526315789473628e+01	2.200000000000000000e+01	1.340000000000000000e+02	1.113600000000000000e+04
