# Supplementary material for: Single-molecule digital sizing of proteins in solution
Source: Nat Commun. 2024 Sep 4;15:7740. doi: 10.1038/s41467-024-50825-9 (PMC11375031; doi:10.1038/s41467-024-50825-9)
Supplement: Supplementary file 5 — Supplementary Software [file 41467_2024_50825_MOESM5_ESM.zip › smMDS/smMDS/Example/ExpectedResults/SingleMoleculeAnalysis/Analysed_data_numb_molecules.txt]

7.000000000000000000e+00
3.000000000000000000e+00
2.000000000000000000e+00
7.000000000000000000e+00
2.000000000000000000e+00
0.000000000000000000e+00
0.000000000000000000e+00
1.000000000000000000e+00
0.000000000000000000e+00
0.000000000000000000e+00
1.000000000000000000e+00
0.000000000000000000e+00
4.000000000000000000e+00
4.000000000000000000e+00
2.000000000000000000e+00
1.000000000000000000e+00
1.200000000000000000e+01
0.000000000000000000e+00
0.000000000000000000e+00
4.000000000000000000e+00
2.000000000000000000e+00
2.000000000000000000e+00
9.000000000000000000e+00
1.400000000000000000e+01
1.300000000000000000e+01
5.000000000000000000e+00
6.000000000000000000e+00
6.000000000000000000e+00
4.000000000000000000e+00
6.000000000000000000e+00
5.000000000000000000e+00
9.000000000000000000e+00
1.100000000000000000e+01
1.100000000000000000e+01
9.000000000000000000e+00
7.000000000000000000e+00
9.000000000000000000e+00
8.000000000000000000e+00
9.000000000000000000e+00
5.000000000000000000e+00
8.000000000000000000e+00
6.000000000000000000e+00
7.000000000000000000e+00
9.000000000000000000e+00
6.000000000000000000e+00
1.200000000000000000e+01
9.000000000000000000e+00
1.200000000000000000e+01
1.600000000000000000e+01
2.000000000000000000e+01
3.000000000000000000e+01
6.300000000000000000e+01
1.330000000000000000e+02
4.470000000000000000e+02
1.068000000000000000e+03
1.762000000000000000e+03
2.276000000000000000e+03
2.456000000000000000e+03
2.494000000000000000e+03
2.533000000000000000e+03
2.499000000000000000e+03
2.321000000000000000e+03
1.757000000000000000e+03
1.122000000000000000e+03
4.760000000000000000e+02
1.690000000000000000e+02
6.700000000000000000e+01
3.700000000000000000e+01
2.400000000000000000e+01
5.000000000000000000e+00
1.200000000000000000e+01
1.100000000000000000e+01
1.200000000000000000e+01
1.500000000000000000e+01
9.000000000000000000e+00
7.000000000000000000e+00
6.000000000000000000e+00
1.300000000000000000e+01
5.000000000000000000e+00
1.200000000000000000e+01
8.000000000000000000e+00
1.000000000000000000e+01
1.400000000000000000e+01
1.000000000000000000e+01
1.100000000000000000e+01
2.200000000000000000e+01
8.000000000000000000e+00
4.000000000000000000e+00
1.200000000000000000e+01
7.000000000000000000e+00
9.000000000000000000e+00
5.000000000000000000e+00
1.100000000000000000e+01
1.100000000000000000e+01
1.000000000000000000e+01
6.000000000000000000e+00
7.000000000000000000e+00
5.000000000000000000e+00
1.000000000000000000e+00
7.000000000000000000e+00
1.000000000000000000e+00
2.000000000000000000e+00
2.600000000000000000e+01
4.000000000000000000e+00
0.000000000000000000e+00
0.000000000000000000e+00
0.000000000000000000e+00
1.000000000000000000e+00
0.000000000000000000e+00
7.000000000000000000e+00
1.000000000000000000e+00
1.000000000000000000e+00
2.000000000000000000e+00
6.000000000000000000e+00
9.000000000000000000e+00
8.000000000000000000e+00
1.100000000000000000e+01
1.100000000000000000e+01
1.000000000000000000e+01
7.000000000000000000e+00
2.000000000000000000e+01
1.500000000000000000e+01
1.300000000000000000e+01
1.300000000000000000e+01
1.600000000000000000e+01
1.600000000000000000e+01
2.200000000000000000e+01
2.000000000000000000e+01
2.800000000000000000e+01
2.800000000000000000e+01
3.700000000000000000e+01
5.000000000000000000e+01
5.000000000000000000e+01
7.300000000000000000e+01
9.200000000000000000e+01
1.280000000000000000e+02
1.830000000000000000e+02
2.000000000000000000e+02
2.710000000000000000e+02
3.910000000000000000e+02
4.310000000000000000e+02
5.830000000000000000e+02
6.300000000000000000e+02
7.690000000000000000e+02
8.870000000000000000e+02
1.018000000000000000e+03
1.156000000000000000e+03
1.269000000000000000e+03
1.308000000000000000e+03
1.350000000000000000e+03
1.417000000000000000e+03
1.405000000000000000e+03
1.448000000000000000e+03
1.451000000000000000e+03
1.366000000000000000e+03
1.261000000000000000e+03
1.171000000000000000e+03
1.030000000000000000e+03
9.140000000000000000e+02
7.880000000000000000e+02
6.210000000000000000e+02
5.240000000000000000e+02
4.640000000000000000e+02
3.430000000000000000e+02
2.340000000000000000e+02
1.920000000000000000e+02
1.430000000000000000e+02
1.160000000000000000e+02
9.700000000000000000e+01
6.000000000000000000e+01
6.100000000000000000e+01
4.000000000000000000e+01
3.200000000000000000e+01
2.100000000000000000e+01
1.500000000000000000e+01
1.700000000000000000e+01
1.700000000000000000e+01
1.600000000000000000e+01
2.200000000000000000e+01
1.700000000000000000e+01
1.500000000000000000e+01
1.500000000000000000e+01
6.000000000000000000e+00
1.800000000000000000e+01
1.000000000000000000e+01
9.000000000000000000e+00
1.100000000000000000e+01
9.000000000000000000e+00
1.100000000000000000e+01
6.000000000000000000e+00
6.000000000000000000e+00
0.000000000000000000e+00
0.000000000000000000e+00
1.000000000000000000e+00
1.000000000000000000e+00
3.000000000000000000e+00
3.000000000000000000e+00
0.000000000000000000e+00
5.000000000000000000e+00
0.000000000000000000e+00
1.000000000000000000e+00
0.000000000000000000e+00
2.000000000000000000e+00
0.000000000000000000e+00
0.000000000000000000e+00
0.000000000000000000e+00
1.000000000000000000e+01
1.000000000000000000e+01
1.700000000000000000e+01
1.700000000000000000e+01
2.100000000000000000e+01
1.800000000000000000e+01
2.900000000000000000e+01
3.000000000000000000e+01
2.800000000000000000e+01
4.600000000000000000e+01
4.400000000000000000e+01
5.200000000000000000e+01
6.500000000000000000e+01
6.000000000000000000e+01
6.900000000000000000e+01
9.000000000000000000e+01
1.120000000000000000e+02
1.120000000000000000e+02
1.590000000000000000e+02
1.400000000000000000e+02
2.050000000000000000e+02
2.150000000000000000e+02
2.220000000000000000e+02
3.220000000000000000e+02
3.410000000000000000e+02
3.720000000000000000e+02
4.250000000000000000e+02
4.920000000000000000e+02
5.740000000000000000e+02
5.580000000000000000e+02
6.300000000000000000e+02
6.920000000000000000e+02
7.030000000000000000e+02
8.400000000000000000e+02
8.450000000000000000e+02
9.190000000000000000e+02
8.900000000000000000e+02
9.020000000000000000e+02
9.000000000000000000e+02
9.510000000000000000e+02
9.080000000000000000e+02
8.890000000000000000e+02
8.450000000000000000e+02
8.700000000000000000e+02
8.050000000000000000e+02
8.280000000000000000e+02
7.060000000000000000e+02
6.900000000000000000e+02
6.540000000000000000e+02
6.230000000000000000e+02
5.430000000000000000e+02
5.400000000000000000e+02
4.660000000000000000e+02
3.730000000000000000e+02
3.520000000000000000e+02
3.350000000000000000e+02
2.780000000000000000e+02
2.540000000000000000e+02
1.890000000000000000e+02
1.920000000000000000e+02
1.720000000000000000e+02
1.170000000000000000e+02
1.240000000000000000e+02
9.200000000000000000e+01
7.500000000000000000e+01
6.300000000000000000e+01
4.500000000000000000e+01
4.900000000000000000e+01
5.200000000000000000e+01
3.100000000000000000e+01
4.300000000000000000e+01
3.400000000000000000e+01
2.900000000000000000e+01
3.300000000000000000e+01
2.800000000000000000e+01
1.600000000000000000e+01
1.500000000000000000e+01
1.000000000000000000e+01
0.000000000000000000e+00
1.000000000000000000e+00
4.000000000000000000e+00
1.000000000000000000e+00
2.000000000000000000e+00
0.000000000000000000e+00
0.000000000000000000e+00
1.000000000000000000e+00
2.000000000000000000e+00
0.000000000000000000e+00
2.000000000000000000e+01
0.000000000000000000e+00
0.000000000000000000e+00
7.000000000000000000e+00
2.000000000000000000e+00
2.000000000000000000e+01
6.600000000000000000e+01
6.200000000000000000e+01
7.000000000000000000e+01
1.090000000000000000e+02
9.000000000000000000e+01
9.600000000000000000e+01
1.130000000000000000e+02
1.190000000000000000e+02
1.160000000000000000e+02
1.330000000000000000e+02
1.420000000000000000e+02
1.780000000000000000e+02
1.870000000000000000e+02
2.140000000000000000e+02
2.090000000000000000e+02
2.480000000000000000e+02
2.790000000000000000e+02
2.860000000000000000e+02
3.130000000000000000e+02
3.450000000000000000e+02
3.580000000000000000e+02
3.830000000000000000e+02
4.240000000000000000e+02
4.190000000000000000e+02
4.340000000000000000e+02
4.880000000000000000e+02
5.210000000000000000e+02
5.550000000000000000e+02
5.760000000000000000e+02
5.950000000000000000e+02
6.110000000000000000e+02
6.040000000000000000e+02
6.680000000000000000e+02
6.510000000000000000e+02
6.200000000000000000e+02
6.370000000000000000e+02
7.080000000000000000e+02
6.490000000000000000e+02
6.730000000000000000e+02
6.610000000000000000e+02
6.300000000000000000e+02
6.680000000000000000e+02
6.210000000000000000e+02
6.270000000000000000e+02
5.680000000000000000e+02
5.610000000000000000e+02
5.450000000000000000e+02
5.110000000000000000e+02
5.050000000000000000e+02
4.670000000000000000e+02
4.450000000000000000e+02
4.190000000000000000e+02
3.820000000000000000e+02
3.500000000000000000e+02
3.620000000000000000e+02
3.440000000000000000e+02
2.830000000000000000e+02
2.850000000000000000e+02
2.640000000000000000e+02
2.540000000000000000e+02
2.390000000000000000e+02
1.730000000000000000e+02
1.600000000000000000e+02
1.560000000000000000e+02
1.670000000000000000e+02
1.420000000000000000e+02
1.280000000000000000e+02
1.040000000000000000e+02
9.300000000000000000e+01
8.200000000000000000e+01
8.800000000000000000e+01
7.400000000000000000e+01
7.300000000000000000e+01
6.300000000000000000e+01
6.300000000000000000e+01
5.600000000000000000e+01
3.100000000000000000e+01
8.000000000000000000e+00
0.000000000000000000e+00
1.000000000000000000e+01
4.000000000000000000e+00
0.000000000000000000e+00
0.000000000000000000e+00
2.000000000000000000e+00
1.000000000000000000e+00
1.000000000000000000e+00
1.000000000000000000e+00
2.100000000000000000e+01
0.000000000000000000e+00
0.000000000000000000e+00
0.000000000000000000e+00
2.300000000000000000e+01
4.700000000000000000e+01
3.600000000000000000e+01
5.900000000000000000e+01
5.100000000000000000e+01
9.200000000000000000e+01
8.300000000000000000e+01
9.200000000000000000e+01
9.500000000000000000e+01
