# Supplementary material for: Single-molecule digital sizing of proteins in solution
Source: Nat Commun. 2024 Sep 4;15:7740. doi: 10.1038/s41467-024-50825-9 (PMC11375031; doi:10.1038/s41467-024-50825-9)
Supplement: Supplementary file 5 — Supplementary Software [file 41467_2024_50825_MOESM5_ESM.zip › smMDS/smMDS/Example/ExpectedResults/SingleMoleculeAnalysis/Analysed_data_positions.txt]

0.000000000000000000e+00
2.919999999999999929e+00
5.830000000000000071e+00
8.750000000000000000e+00
1.166000000000000014e+01
1.458000000000000007e+01
1.750000000000000000e+01
2.041000000000000014e+01
2.332999999999999829e+01
2.623999999999999844e+01
2.916000000000000014e+01
3.207999999999999829e+01
3.499000000000000199e+01
3.790999999999999659e+01
4.082000000000000028e+01
4.374000000000000199e+01
4.665999999999999659e+01
4.957000000000000028e+01
5.249000000000000199e+01
5.539999999999999858e+01
5.832000000000000028e+01
6.122999999999999687e+01
6.415000000000000568e+01
6.706999999999999318e+01
6.998000000000000398e+01
7.290000000000000568e+01
7.581000000000000227e+01
7.873000000000000398e+01
8.165000000000000568e+01
8.456000000000000227e+01
8.748000000000000398e+01
9.039000000000000057e+01
9.331000000000000227e+01
9.623000000000000398e+01
9.914000000000000057e+01
1.020600000000000023e+02
1.049699999999999989e+02
1.078900000000000006e+02
1.108100000000000023e+02
1.137199999999999989e+02
1.166400000000000006e+02
1.195499999999999972e+02
1.224699999999999989e+02
1.253900000000000006e+02
1.283000000000000114e+02
1.312199999999999989e+02
1.341299999999999955e+02
1.370500000000000114e+02
1.399699999999999989e+02
1.428799999999999955e+02
1.458000000000000114e+02
1.487100000000000080e+02
1.516299999999999955e+02
1.545500000000000114e+02
1.574600000000000080e+02
1.603799999999999955e+02
1.632899999999999920e+02
1.662100000000000080e+02
1.691200000000000045e+02
1.720399999999999920e+02
1.749600000000000080e+02
1.778700000000000045e+02
1.807899999999999920e+02
1.836999999999999886e+02
1.866200000000000045e+02
1.895399999999999920e+02
1.924499999999999886e+02
1.953700000000000045e+02
1.982800000000000011e+02
2.011999999999999886e+02
2.041200000000000045e+02
2.070300000000000011e+02
2.099499999999999886e+02
2.128600000000000136e+02
2.157800000000000011e+02
2.186999999999999886e+02
2.216100000000000136e+02
2.245300000000000011e+02
2.274399999999999977e+02
2.303600000000000136e+02
2.332800000000000011e+02
2.361899999999999977e+02
2.391100000000000136e+02
2.420200000000000102e+02
2.449399999999999977e+02
2.478600000000000136e+02
2.507700000000000102e+02
2.536899999999999977e+02
2.566000000000000227e+02
2.595199999999999818e+02
2.624300000000000068e+02
2.653500000000000227e+02
2.682699999999999818e+02
2.711800000000000068e+02
2.741000000000000227e+02
2.770099999999999909e+02
2.799300000000000068e+02
2.828500000000000227e+02
2.857599999999999909e+02
2.886800000000000068e+02
2.915899999999999750e+02
2.945099999999999909e+02
2.974300000000000068e+02
3.003399999999999750e+02
3.032599999999999909e+02
3.061700000000000159e+02
3.090899999999999750e+02
3.120099999999999909e+02
3.149200000000000159e+02
3.178399999999999750e+02
3.207500000000000000e+02
3.236700000000000159e+02
3.265899999999999750e+02
3.295000000000000000e+02
3.324200000000000159e+02
3.353299999999999841e+02
3.382500000000000000e+02
3.411700000000000159e+02
3.440799999999999841e+02
3.470000000000000000e+02
3.499100000000000250e+02
3.528299999999999841e+02
3.557500000000000000e+02
3.586600000000000250e+02
3.615799999999999841e+02
3.644900000000000091e+02
3.674100000000000250e+02
3.703199999999999932e+02
3.732400000000000091e+02
3.761600000000000250e+02
3.790699999999999932e+02
3.819900000000000091e+02
3.848999999999999773e+02
3.878199999999999932e+02
3.907400000000000091e+02
3.936499999999999773e+02
3.965699999999999932e+02
3.994800000000000182e+02
4.023999999999999773e+02
4.053199999999999932e+02
4.082300000000000182e+02
4.111499999999999773e+02
4.140600000000000023e+02
4.169800000000000182e+02
4.198999999999999773e+02
4.228100000000000023e+02
4.257300000000000182e+02
4.286399999999999864e+02
4.315600000000000023e+02
4.344800000000000182e+02
4.373899999999999864e+02
4.403100000000000023e+02
4.432200000000000273e+02
4.461399999999999864e+02
4.490600000000000023e+02
4.519700000000000273e+02
4.548899999999999864e+02
4.578000000000000114e+02
4.607200000000000273e+02
4.636399999999999864e+02
4.665500000000000114e+02
4.694700000000000273e+02
4.723799999999999955e+02
4.753000000000000114e+02
4.782099999999999795e+02
4.811299999999999955e+02
4.840500000000000114e+02
4.869599999999999795e+02
4.898799999999999955e+02
4.927900000000000205e+02
4.957099999999999795e+02
4.986299999999999955e+02
5.015400000000000205e+02
5.044599999999999795e+02
5.073700000000000045e+02
5.102900000000000205e+02
5.132100000000000364e+02
5.161200000000000045e+02
5.190399999999999636e+02
5.219500000000000455e+02
5.248700000000000045e+02
5.277899999999999636e+02
5.307000000000000455e+02
5.336200000000000045e+02
5.365299999999999727e+02
5.394500000000000455e+02
5.423700000000000045e+02
5.452799999999999727e+02
5.482000000000000455e+02
5.511100000000000136e+02
5.540299999999999727e+02
5.569500000000000455e+02
5.598600000000000136e+02
5.627799999999999727e+02
5.656900000000000546e+02
5.686100000000000136e+02
5.715299999999999727e+02
5.744400000000000546e+02
5.773600000000000136e+02
5.802699999999999818e+02
5.831900000000000546e+02
5.861000000000000227e+02
5.890199999999999818e+02
5.919400000000000546e+02
5.948500000000000227e+02
5.977699999999999818e+02
6.006799999999999500e+02
6.036000000000000227e+02
6.065199999999999818e+02
6.094299999999999500e+02
6.123500000000000227e+02
6.152599999999999909e+02
6.181799999999999500e+02
6.211000000000000227e+02
6.240099999999999909e+02
6.269299999999999500e+02
6.298400000000000318e+02
6.327599999999999909e+02
6.356799999999999500e+02
6.385900000000000318e+02
6.415099999999999909e+02
6.444199999999999591e+02
6.473400000000000318e+02
6.502599999999999909e+02
6.531699999999999591e+02
6.560900000000000318e+02
6.590000000000000000e+02
6.619199999999999591e+02
6.648400000000000318e+02
6.677500000000000000e+02
6.706699999999999591e+02
6.735800000000000409e+02
6.765000000000000000e+02
6.794199999999999591e+02
6.823300000000000409e+02
6.852500000000000000e+02
6.881599999999999682e+02
6.910800000000000409e+02
6.939900000000000091e+02
6.969099999999999682e+02
6.998300000000000409e+02
7.027400000000000091e+02
7.056599999999999682e+02
7.085700000000000500e+02
7.114900000000000091e+02
7.144099999999999682e+02
7.173200000000000500e+02
7.202400000000000091e+02
7.231499999999999773e+02
7.260700000000000500e+02
7.289900000000000091e+02
7.318999999999999773e+02
7.348200000000000500e+02
7.377300000000000182e+02
7.406499999999999773e+02
7.435700000000000500e+02
7.464800000000000182e+02
7.493999999999999773e+02
7.523099999999999454e+02
7.552300000000000182e+02
7.581499999999999773e+02
7.610599999999999454e+02
7.639800000000000182e+02
7.668899999999999864e+02
7.698099999999999454e+02
7.727300000000000182e+02
7.756399999999999864e+02
7.785599999999999454e+02
7.814700000000000273e+02
7.843899999999999864e+02
7.872999999999999545e+02
7.902200000000000273e+02
7.931399999999999864e+02
7.960499999999999545e+02
7.989700000000000273e+02
8.018799999999999955e+02
8.047999999999999545e+02
8.077200000000000273e+02
8.106299999999999955e+02
8.135499999999999545e+02
8.164600000000000364e+02
8.193799999999999955e+02
8.222999999999999545e+02
8.252100000000000364e+02
8.281299999999999955e+02
8.310399999999999636e+02
8.339600000000000364e+02
8.368799999999999955e+02
8.397899999999999636e+02
8.427100000000000364e+02
8.456200000000000045e+02
8.485399999999999636e+02
8.514600000000000364e+02
8.543700000000000045e+02
8.572899999999999636e+02
8.602000000000000455e+02
8.631200000000000045e+02
8.660399999999999636e+02
8.689500000000000455e+02
8.718700000000000045e+02
8.747799999999999727e+02
8.777000000000000455e+02
8.806200000000000045e+02
8.835299999999999727e+02
8.864500000000000455e+02
8.893600000000000136e+02
8.922799999999999727e+02
8.951900000000000546e+02
8.981100000000000136e+02
9.010299999999999727e+02
9.039400000000000546e+02
9.068600000000000136e+02
9.097699999999999818e+02
9.126900000000000546e+02
9.156100000000000136e+02
9.185199999999999818e+02
9.214400000000000546e+02
9.243500000000000227e+02
9.272699999999999818e+02
9.301900000000000546e+02
9.331000000000000227e+02
9.360199999999999818e+02
9.389299999999999500e+02
9.418500000000000227e+02
9.447699999999999818e+02
9.476799999999999500e+02
9.506000000000000227e+02
9.535099999999999909e+02
9.564299999999999500e+02
9.593500000000000227e+02
9.622599999999999909e+02
9.651799999999999500e+02
9.680900000000000318e+02
9.710099999999999909e+02
9.739299999999999500e+02
9.768400000000000318e+02
9.797599999999999909e+02
9.826699999999999591e+02
9.855900000000000318e+02
9.885099999999999909e+02
9.914199999999999591e+02
9.943400000000000318e+02
9.972500000000000000e+02
1.000169999999999959e+03
1.003080000000000041e+03
1.006000000000000000e+03
1.008919999999999959e+03
1.011830000000000041e+03
1.014750000000000000e+03
1.017659999999999968e+03
1.020580000000000041e+03
1.023500000000000000e+03
1.026410000000000082e+03
1.029329999999999927e+03
1.032240000000000009e+03
1.035160000000000082e+03
1.038079999999999927e+03
1.040990000000000009e+03
1.043910000000000082e+03
1.046819999999999936e+03
1.049740000000000009e+03
1.052660000000000082e+03
1.055569999999999936e+03
1.058490000000000009e+03
1.061400000000000091e+03
1.064319999999999936e+03
1.067240000000000009e+03
1.070150000000000091e+03
1.073069999999999936e+03
1.075980000000000018e+03
1.078900000000000091e+03
1.081819999999999936e+03
1.084730000000000018e+03
1.087650000000000091e+03
1.090559999999999945e+03
1.093480000000000018e+03
1.096400000000000091e+03
1.099309999999999945e+03
1.102230000000000018e+03
1.105140000000000100e+03
1.108059999999999945e+03
1.110970000000000027e+03
1.113890000000000100e+03
1.116809999999999945e+03
1.119720000000000027e+03
1.122640000000000100e+03
1.125549999999999955e+03
1.128470000000000027e+03
1.131390000000000100e+03
1.134299999999999955e+03
1.137220000000000027e+03
1.140130000000000109e+03
1.143049999999999955e+03
1.145970000000000027e+03
1.148880000000000109e+03
1.151799999999999955e+03
1.154710000000000036e+03
1.157630000000000109e+03
1.160549999999999955e+03
1.163460000000000036e+03
