# Supplementary material for: Single-molecule digital sizing of proteins in solution
Source: Nat Commun. 2024 Sep 4;15:7740. doi: 10.1038/s41467-024-50825-9 (PMC11375031; doi:10.1038/s41467-024-50825-9)
Supplement: Supplementary file 5 — Supplementary Software [file 41467_2024_50825_MOESM5_ESM.zip › smMDS/smMDS/Example/ExpectedResults/SingleMoleculeAnalysis/Analysed_data_SumPhoton.txt]

5.651000000000000000e+03
5.535000000000000000e+03
5.460000000000000000e+03
5.598000000000000000e+03
7.623000000000000000e+03
1.312700000000000000e+04
1.330700000000000000e+04
1.307500000000000000e+04
1.420000000000000000e+04
1.360500000000000000e+04
1.419900000000000000e+04
1.352800000000000000e+04
1.394500000000000000e+04
1.489400000000000000e+04
1.486400000000000000e+04
1.302200000000000000e+04
1.359700000000000000e+04
1.287000000000000000e+04
1.394900000000000000e+04
1.278800000000000000e+04
6.234000000000000000e+03
5.763000000000000000e+03
5.822000000000000000e+03
5.983000000000000000e+03
5.862000000000000000e+03
5.803000000000000000e+03
5.997000000000000000e+03
5.922000000000000000e+03
5.725000000000000000e+03
5.783000000000000000e+03
5.730000000000000000e+03
5.992000000000000000e+03
5.897000000000000000e+03
6.051000000000000000e+03
5.810000000000000000e+03
5.900000000000000000e+03
5.832000000000000000e+03
5.999000000000000000e+03
5.885000000000000000e+03
6.108000000000000000e+03
6.145000000000000000e+03
6.195000000000000000e+03
6.258000000000000000e+03
6.371000000000000000e+03
6.071000000000000000e+03
6.229000000000000000e+03
6.361000000000000000e+03
6.331000000000000000e+03
6.615000000000000000e+03
6.818000000000000000e+03
7.838000000000000000e+03
9.896000000000000000e+03
1.420000000000000000e+04
2.871200000000000000e+04
5.426500000000000000e+04
8.616200000000000000e+04
1.208940000000000000e+05
1.439750000000000000e+05
1.595060000000000000e+05
1.531510000000000000e+05
1.456350000000000000e+05
1.227710000000000000e+05
8.622300000000000000e+04
5.873200000000000000e+04
3.032800000000000000e+04
1.661100000000000000e+04
1.068200000000000000e+04
8.178000000000000000e+03
7.207000000000000000e+03
6.475000000000000000e+03
6.504000000000000000e+03
6.286000000000000000e+03
6.327000000000000000e+03
6.202000000000000000e+03
6.238000000000000000e+03
5.936000000000000000e+03
6.053000000000000000e+03
6.142000000000000000e+03
5.926000000000000000e+03
6.230000000000000000e+03
6.271000000000000000e+03
6.072000000000000000e+03
6.282000000000000000e+03
6.297000000000000000e+03
6.287000000000000000e+03
6.265000000000000000e+03
6.134000000000000000e+03
5.980000000000000000e+03
6.197000000000000000e+03
6.096000000000000000e+03
6.163000000000000000e+03
5.968000000000000000e+03
6.069000000000000000e+03
6.007000000000000000e+03
5.957000000000000000e+03
5.880000000000000000e+03
6.094000000000000000e+03
8.131000000000000000e+03
1.561200000000000000e+04
1.389100000000000000e+04
1.290400000000000000e+04
1.453100000000000000e+04
1.670900000000000000e+04
1.584700000000000000e+04
1.508000000000000000e+04
1.395300000000000000e+04
1.484000000000000000e+04
1.548300000000000000e+04
1.565300000000000000e+04
1.435000000000000000e+04
1.565500000000000000e+04
1.436500000000000000e+04
1.366200000000000000e+04
7.171000000000000000e+03
6.286000000000000000e+03
6.069000000000000000e+03
6.159000000000000000e+03
6.272000000000000000e+03
6.196000000000000000e+03
6.185000000000000000e+03
6.552000000000000000e+03
6.396000000000000000e+03
6.189000000000000000e+03
6.467000000000000000e+03
6.479000000000000000e+03
6.628000000000000000e+03
6.752000000000000000e+03
6.847000000000000000e+03
7.205000000000000000e+03
7.184000000000000000e+03
7.537000000000000000e+03
8.372000000000000000e+03
8.779000000000000000e+03
9.661000000000000000e+03
1.088600000000000000e+04
1.285100000000000000e+04
1.534000000000000000e+04
1.657100000000000000e+04
2.008600000000000000e+04
2.472800000000000000e+04
2.734900000000000000e+04
3.368800000000000000e+04
3.644800000000000000e+04
4.302400000000000000e+04
4.542900000000000000e+04
5.166100000000000000e+04
5.741600000000000000e+04
6.370700000000000000e+04
6.550700000000000000e+04
6.985900000000000000e+04
7.260000000000000000e+04
7.106600000000000000e+04
7.148900000000000000e+04
7.089000000000000000e+04
6.632600000000000000e+04
6.168300000000000000e+04
5.941800000000000000e+04
5.429400000000000000e+04
4.814100000000000000e+04
4.259200000000000000e+04
3.644700000000000000e+04
3.104700000000000000e+04
2.873800000000000000e+04
2.332000000000000000e+04
1.796200000000000000e+04
1.607700000000000000e+04
1.362800000000000000e+04
1.219200000000000000e+04
1.078200000000000000e+04
8.929000000000000000e+03
8.666000000000000000e+03
8.103000000000000000e+03
7.193000000000000000e+03
6.997000000000000000e+03
6.477000000000000000e+03
6.630000000000000000e+03
6.379000000000000000e+03
6.509000000000000000e+03
6.386000000000000000e+03
6.221000000000000000e+03
6.221000000000000000e+03
6.249000000000000000e+03
5.936000000000000000e+03
6.311000000000000000e+03
6.059000000000000000e+03
6.141000000000000000e+03
6.242000000000000000e+03
6.129000000000000000e+03
6.049000000000000000e+03
5.865000000000000000e+03
9.651000000000000000e+03
1.455500000000000000e+04
1.320300000000000000e+04
1.488600000000000000e+04
1.279900000000000000e+04
1.333400000000000000e+04
1.376700000000000000e+04
1.410500000000000000e+04
1.462200000000000000e+04
1.412700000000000000e+04
1.440400000000000000e+04
1.486600000000000000e+04
1.353600000000000000e+04
1.355500000000000000e+04
1.422100000000000000e+04
1.464100000000000000e+04
9.664000000000000000e+03
6.372000000000000000e+03
6.729000000000000000e+03
6.490000000000000000e+03
6.777000000000000000e+03
6.863000000000000000e+03
7.024000000000000000e+03
7.246000000000000000e+03
7.334000000000000000e+03
7.735000000000000000e+03
8.059000000000000000e+03
8.535000000000000000e+03
9.043000000000000000e+03
8.681000000000000000e+03
9.203000000000000000e+03
1.013000000000000000e+04
1.125500000000000000e+04
1.149600000000000000e+04
1.344900000000000000e+04
1.376500000000000000e+04
1.593000000000000000e+04
1.671100000000000000e+04
1.764400000000000000e+04
2.147800000000000000e+04
2.255000000000000000e+04
2.410400000000000000e+04
2.693500000000000000e+04
2.999100000000000000e+04
3.358100000000000000e+04
3.333200000000000000e+04
3.592700000000000000e+04
3.815300000000000000e+04
3.966500000000000000e+04
4.506400000000000000e+04
4.538200000000000000e+04
4.698700000000000000e+04
4.648800000000000000e+04
4.915300000000000000e+04
4.752900000000000000e+04
4.871700000000000000e+04
4.917400000000000000e+04
4.801100000000000000e+04
4.640500000000000000e+04
4.661000000000000000e+04
4.354400000000000000e+04
4.488900000000000000e+04
4.042400000000000000e+04
3.854300000000000000e+04
3.688400000000000000e+04
3.461700000000000000e+04
3.141700000000000000e+04
3.224100000000000000e+04
2.918200000000000000e+04
2.487600000000000000e+04
2.352300000000000000e+04
2.182900000000000000e+04
2.025800000000000000e+04
1.835400000000000000e+04
1.635600000000000000e+04
1.515400000000000000e+04
1.429100000000000000e+04
1.207800000000000000e+04
1.148200000000000000e+04
1.090800000000000000e+04
9.815000000000000000e+03
8.924000000000000000e+03
8.429000000000000000e+03
8.370000000000000000e+03
8.086000000000000000e+03
7.753000000000000000e+03
7.455000000000000000e+03
7.319000000000000000e+03
6.978000000000000000e+03
7.169000000000000000e+03
6.888000000000000000e+03
6.662000000000000000e+03
6.479000000000000000e+03
8.137000000000000000e+03
1.443800000000000000e+04
1.498800000000000000e+04
1.913100000000000000e+04
1.409400000000000000e+04
1.469400000000000000e+04
1.432500000000000000e+04
1.347000000000000000e+04
1.566600000000000000e+04
1.381200000000000000e+04
1.563700000000000000e+04
1.495700000000000000e+04
1.394600000000000000e+04
1.378800000000000000e+04
1.412500000000000000e+04
1.485600000000000000e+04
1.011800000000000000e+04
1.006300000000000000e+04
9.728000000000000000e+03
9.777000000000000000e+03
1.084400000000000000e+04
1.035500000000000000e+04
1.054400000000000000e+04
1.130500000000000000e+04
1.184800000000000000e+04
1.206900000000000000e+04
1.262600000000000000e+04
1.323700000000000000e+04
1.440800000000000000e+04
1.544500000000000000e+04
1.600600000000000000e+04
1.620100000000000000e+04
1.862800000000000000e+04
1.984800000000000000e+04
2.046700000000000000e+04
2.145100000000000000e+04
2.227800000000000000e+04
2.408700000000000000e+04
2.511600000000000000e+04
2.616400000000000000e+04
2.675900000000000000e+04
2.798900000000000000e+04
2.980000000000000000e+04
3.191500000000000000e+04
3.209100000000000000e+04
3.330600000000000000e+04
3.475700000000000000e+04
3.469500000000000000e+04
3.499100000000000000e+04
3.728500000000000000e+04
3.698000000000000000e+04
3.537100000000000000e+04
3.544400000000000000e+04
3.757600000000000000e+04
3.682700000000000000e+04
3.701100000000000000e+04
3.759100000000000000e+04
3.537800000000000000e+04
3.735900000000000000e+04
3.505500000000000000e+04
3.467600000000000000e+04
3.418100000000000000e+04
3.249800000000000000e+04
3.122300000000000000e+04
3.105100000000000000e+04
2.989200000000000000e+04
2.864500000000000000e+04
2.701300000000000000e+04
2.717500000000000000e+04
2.446400000000000000e+04
2.267400000000000000e+04
2.341900000000000000e+04
2.199600000000000000e+04
1.967900000000000000e+04
1.979000000000000000e+04
1.915200000000000000e+04
1.782400000000000000e+04
1.690600000000000000e+04
1.517200000000000000e+04
1.397200000000000000e+04
1.381300000000000000e+04
1.370700000000000000e+04
1.264000000000000000e+04
1.218000000000000000e+04
1.137400000000000000e+04
1.061400000000000000e+04
9.799000000000000000e+03
1.032000000000000000e+04
9.780000000000000000e+03
9.970000000000000000e+03
9.408000000000000000e+03
9.287000000000000000e+03
9.435000000000000000e+03
1.320300000000000000e+04
1.451400000000000000e+04
1.523900000000000000e+04
1.784300000000000000e+04
1.476000000000000000e+04
1.426300000000000000e+04
1.537200000000000000e+04
1.791900000000000000e+04
1.445800000000000000e+04
1.435500000000000000e+04
1.554400000000000000e+04
1.569200000000000000e+04
1.445800000000000000e+04
1.369100000000000000e+04
1.312800000000000000e+04
1.369600000000000000e+04
9.061000000000000000e+03
8.446000000000000000e+03
8.770000000000000000e+03
9.107000000000000000e+03
1.035600000000000000e+04
1.033200000000000000e+04
1.038800000000000000e+04
1.113600000000000000e+04
