# Supplementary material for: Single-molecule digital sizing of proteins in solution
Source: Nat Commun. 2024 Sep 4;15:7740. doi: 10.1038/s41467-024-50825-9 (PMC11375031; doi:10.1038/s41467-024-50825-9)
Supplement: Supplementary file 6 — Source Data File [file 41467_2024_50825_MOESM6_ESM.xlsx]

## Sheet: Figure 2
Figure 2
Figure 2d	Step scan (blue)					Continous scan (orange)
	Hydrodynamic radius RH (nm)					Hydrodynamic radius RH (nm)
	100 fM	1 pM	10 pM	20 pM		20 pM	50 pM	100 pM	1 nM	10 nM	100 nM	1 µM
Experiment 1	3.58	3.74	3.16	3.76		3.63	3.47	3.67	3.63	3.63	3.5	3.94
Experiment 2	3.77	3.78	3.73	3.69		3.38	3.57	3.64	3.74	3.56	3.49	3.86
Experiment 3	4.35	3.68	3.79	3.72		3.3	3.69	3.65	3.72	3.55	3.51	3.9
Experiment 4	4.07	-	3.78	-		3.18	-	3.63	3.76	3.56	3.39	3.97
Experiment 5	4.19	-	3.77	-		-	-	3.62	3.69	-	3.22	3.9
Experiment 6	-	-	3.79	-		-	-	3.72	-	-	3.35	3.89
Experiment 7	-	-	3.73	-		-	-	-	-	-	3.28	3.75
Experiment 8	-	-	3.83	-		-	-	-	-	-	3.34	3.77
Experiment 9	-	-	3.78	-		-	-	-	-	-	-	3.78
Experiment 10	-	-	3.86	-		-	-	-	-	-	-	3.58
Experiment 11	-	-	4.04	-		-	-	-	-	-	-	-
Mean	3.992	3.73333	3.75091	3.72333		3.3725	3.58	3.655	3.708	3.575	3.385	3.834
Standard deviation	0.313241	0.0503322	0.21375	0.0351188		0.190329	0.11	0.0361939	0.0506952	0.0369685	0.107836	0.115873

## Sheet: Figure 3
Figure 3
Figure 3a
	Hydrodynamic radius RH (nm)
	Alexa 488	Lysozyme	RNase A	α-Synuclein	HLA	HSA	Thyroglobulin	α-Synuclein oligomers
Experiment 1	0.57	1.86	1.38	3.67	3.12	3.16	7.83	7.11
Experiment 2	0.53	1.45	1.79	3.36	2.86	3.73	8.66	6.46
Experiment 3	0.7	1.67	3.93	3	2.86	3.79	8.15	8.92
Experiment 4	-	-	-	2.79	3	3.78	-	-
Experiment 5	-	-	-	2.87	2.8	3.77	-	-
Experiment 6	-	-	-	-	3.06	3.79	-	-
Experiment 7	-	-	-	-	2.29	3.73	-	-
Experiment 8	-	-	-	-	-	3.83	-	-
Experiment 9	-	-	-	-	-	3.78	-	-
Experiment 10	-	-	-	-	-	3.86	-	-
Experiment 11	-	-	-	-	-	4.04	-	-
Mean	0.6	1.66	2.36667	3.138	2.85571	3.75091	8.21333	7.49667
Standard deviation	0.0888819	0.205183	1.36932	0.368877	0.275551	0.21375	0.418609	1.27477

## Sheet: Figure 4
Figure 4
Figure 4c				Figure 4d
	Hydrodynamic radius RH (nm)				Hydrodynamic radius RH (nm)
	100 pM HLA	100 pM HLA + 100 nM W6/32		Antibody conc.	Experiment 1	Experiment 2	Experiment 3	Mean	Standard deviation
Experiment 1	3.24	4.91		0	3.24	3.15	3.14	3.17667	0.0550757
Experiment 2	3.15	4.93		10	3.35	3.31	3.29	3.31667	0.0305505
Experiment 3	3.14	4.91		30	3.46	3.21	3.26	3.31	0.132288
Mean	3.17667	4.91667		60	3.6	3.34	3.39	3.44333	0.137961
Standard deviation	0.0550757	0.011547		100	3.78	3.65	3.46	3.63	0.160935
				300	4.16	3.84	3.79	3.93	0.200749
				600	4.35	4.16	4.13	4.21333	0.119304
				1000	4.44	4.44	4.49	4.45667	0.0288675
				3000	4.41	4.35	4.32	4.36	0.0458258
				6000	4.58	4.57	4.57	4.57333	0.0057735
				10000	4.71	4.81	4.81	4.77667	0.057735
				100000	4.91	4.93	4.91	4.91667	0.011547
				500000	5.07	5.08	5.09	5.08	0.01

## Sheet: Figure 5
Figure 5
Figure 5c	Left panel				Right panel
	Hydrodynamic radius RH (nm)					Abundance of species (%)
	Best-fit value	Lower bound	Upper bound			Best-fit value	99% confidence intervals
Monomer	3.46	3.04	3.96		Monomer	67.8949	3.38663
Dimer	4.49	3.97	5.1		Dimer	20.6604	1.1378
Trimer	5.47	4.92	6.11		Trimer	7.21642	1.60651
Tetramer	5.68	4.03	7.79		Tetramer	4.22829	0.793047

## Sheet: Figure 6
Figure 6
Figure 6c
Min. number of photons	Experiment 1	Experiment 2	Experiment 3	Mean	Standard deviation
5	3.06	3.6	2.5	3.05333	0.55003
6	3.1	3.6	2.7	3.13333	0.450925
7	3.1	3.7	2.9	3.23333	0.416333
8	3.2	3.8	2.9	3.3	0.458257
9	3.4	3.8	3	3.4	0.4
10	3.4	3.8	3.2	3.46667	0.305505
11	3.5	4.1	3.6	3.73333	0.321455
12	3.6	4.2	3.8	3.86667	0.305505
13	3.7	4.4	3.9	4	0.360555
14	3.9	4.6	4.1	4.2	0.360555
15	4.2	4.7	4.5	4.46667	0.251661
16	4.4	4.9	4.4	4.56667	0.288675
17	4.6	5.1	4.6	4.76667	0.288675
18	4.8	5.2	5.2	5.06667	0.23094
19	4.9	5.3	5.5	5.23333	0.305505
20	5	5.2	6.2923	5.49743	0.6956
21	5	5.2	6.3	5.5	0.7
22	5.2	5.2	6.5	5.63333	0.750555
23	5.5	5.4	6.5	5.8	0.608276
24	5.7	5.6	5.18988	5.49663	0.270317
25	6.5	5.5	6.3	6.1	0.52915
26	8.3	6.3	6.7	7.1	1.0583
27	6.6	6.8	6.4	6.6	0.2
28	7.5	7.3	6.99919	7.2664	0.25209
29	7.8	8	6.9	7.56667	0.585947
30	8.4312	7.5	7.2	7.7104	0.642
31	9.2	8	7.8	8.33333	0.757188
32	9.3	8.3	7.5	8.36667	0.90185
33	10	9	7.8	8.93333	1.10151
34	10.1	9.3	8.4	9.26667	0.85049
35	10.5	10	8.6	9.7	0.984886
36	10.5	11.2	11.4	11.0333	0.472581
37	10.7	11.2	11.7	11.2	0.5
38	10.8	11.5	10.3	10.8667	0.602771
39	11.4	12.2	10.3	11.3	0.953939
40	14.6	13.7	10.9	13.0667	1.92959
41	13.6	12.6	11.9	12.7	0.854401
42	16.1	15.3	13.9	15.1	1.11355
43	15.5	15.1	14.6	15.0667	0.450925
44	15.2	15	17.1	15.7667	1.15902
45	14.4	14.9	17.2	15.5	1.49332
46	13.3	15.1	17.3	15.2333	2.00333
47	14.9	15.614	18.1	16.2047	1.67978

## Sheet: Figure 7
Figure 7
Figure 7d
	Hydrodynamic radius RH (nm)
	Fibril (mix)	Monomer (mix)	Fibril (pure)	Monomer (pure)
Experiment 1	51.13	3.21	42.65	2.89
Experiment 2	51.95	3.2	51.96	2.87
Experiment 3	66.21	3.27	58.05	2.87
Mean	56.43	3.22667	50.8867	2.87667
Standard deviation	8.47965	0.0378594	7.7559	0.011547

## Sheet: Figure 8
Figure 8
Figure 8f
	Diffusion distance (µm)
Passage time (s)	Experiment 1	Experiment 2	Experiment 3	Mean	Standard deviation
0	0	0	0	0	0
10.8	5.75626	5.25	2.95	4.65209	1.22117
27	10.2165	10.83	8.51	9.85217	0.981548
54	15.2431	15.405	13.655	14.7677	0.789568
